# Supplementary material for: Multi-tissue transcriptome-wide association study identifies eight candidate genes and tissue-specific gene expression underlying endometrial cancer susceptibility
Source: Commun Biol. 2021 Oct 21;4:1211. doi: 10.1038/s42003-021-02745-3 (PMC8531339; doi:10.1038/s42003-021-02745-3)
Supplement: Supplementary file 4 — Supplementary Data 1 [file 42003_2021_2745_MOESM4_ESM.xlsx]

## Sheet: GTEx_10gene_TPMs_across_tissues
SAMPID	GTEX	donor_id	tissue_site_ID	SM	aliquot_ID	SMTSD	EEFSEC	HEY2	EIF2AK4	RP11-521C20.5	CYP19A1	EVI2A	SNX11	SKAP1
GTEX-1117F-0226-SM-5GZZ7	GTEX	1117F	226	SM	5GZZ7	Adipose - Subcutaneous	27.25	4.019	17.77	0.8189	19.86	7.265	17.91	2.346
GTEX-1117F-1326-SM-5EGHH	GTEX	1117F	1326	SM	5EGHH	Adipose - Visceral (Omentum)	16.67	3.532	14.12	0.2258	0.9309	21.22	7.36	3.497
GTEX-1117F-2426-SM-5EGGH	GTEX	1117F	2426	SM	5EGGH	Uterus	36.47	5.691	15.12	1.579	0.6157	7.087	20.05	1.696
GTEX-1117F-2526-SM-5GZY6	GTEX	1117F	2526	SM	5GZY6	Vagina	22.51	2.101	11.01	0	0.1163	2.232	24.99	1.364
GTEX-111CU-1026-SM-5EGIL	GTEX	111CU	1026	SM	5EGIL	Adipose - Visceral (Omentum)	12.21	1.767	9.279	0	0.7077	3.497	15.16	0.3984
GTEX-111CU-1826-SM-5GZYN	GTEX	111CU	1826	SM	5GZYN	Adipose - Subcutaneous	32.53	6.372	17.14	0	2.963	18.88	22.94	1.587
GTEX-111FC-0226-SM-5N9B8	GTEX	111FC	226	SM	5N9B8	Adipose - Subcutaneous	29.48	39.38	18.9	0	3.398	7.871	17.26	2.247
GTEX-111VG-2326-SM-5N9BK	GTEX	111VG	2326	SM	5N9BK	Adipose - Subcutaneous	23.54	5.823	17.94	0.4397	16.74	20.65	15.94	3.48
GTEX-111YS-0006-SM-5NQBE	GTEX	111YS	6	SM	5NQBE	Whole Blood	10.53	0.04109	2.17	0.1647	0.3486	45.6	43.24	4.761
GTEX-111YS-1326-SM-5EGGK	GTEX	111YS	1326	SM	5EGGK	Adipose - Visceral (Omentum)	16.29	1.392	13.16	0.08902	0.1835	8.736	14.77	0.7969
GTEX-111YS-2426-SM-5GZZQ	GTEX	111YS	2426	SM	5GZZQ	Adipose - Subcutaneous	17.72	3.787	15.94	0	0.5814	6.708	14.47	0.8898
GTEX-1122O-0005-SM-5O99J	GTEX	1122O	5	SM	5O99J	Whole Blood	7.853	0.07606	2.66	0.2286	2.165	98.65	77.17	4.277
GTEX-1122O-0926-SM-9YFLC	GTEX	1122O	926	SM	9YFLC	Adipose - Visceral (Omentum)	20.99	2.526	11.06	0.1368	0.141	3.787	21.16	0.5388
GTEX-1122O-2026-SM-9YFMG	GTEX	1122O	2026	SM	9YFMG	Adipose - Subcutaneous	22.59	8.825	14.81	0.2639	0.5028	9.47	22.47	0.8978
GTEX-1128S-0005-SM-5P9HI	GTEX	1128S	5	SM	5P9HI	Whole Blood	13.98	0.6788	2.707	0.231	0.08148	12.07	19.28	21.41
GTEX-1128S-0926-SM-5GZZU	GTEX	1128S	926	SM	5GZZU	Adipose - Visceral (Omentum)	28.78	4.52	16.56	0	19.46	12.21	22.79	1.604
GTEX-1128S-2126-SM-5H12U	GTEX	1128S	2126	SM	5H12U	Adipose - Subcutaneous	23.98	2.649	17.11	0	1.444	12.13	18.91	0.5827
GTEX-113IC-0006-SM-5NQ9C	GTEX	113IC	6	SM	5NQ9C	Whole Blood	24.06	0.2535	6.988	0.254	0.04244	191.4	58.92	52.91
GTEX-113IC-0226-SM-5HL5C	GTEX	113IC	226	SM	5HL5C	Adipose - Subcutaneous	28.34	17.03	19.33	0.7083	5.464	12.68	20.63	3.677
GTEX-113JC-0006-SM-5O997	GTEX	113JC	6	SM	5O997	Whole Blood	5.072	0.2256	1.482	0	0	30.21	6.811	8.953
GTEX-113JC-0726-SM-5GZZR	GTEX	113JC	726	SM	5GZZR	Adipose - Visceral (Omentum)	18	8.434	9.063	0.3048	0.02264	7.701	9.888	2.11
GTEX-113JC-1926-SM-5N9GE	GTEX	113JC	1926	SM	5N9GE	Vagina	26.43	9.895	8.881	0.08958	0.07485	2.15	15.54	1.187
GTEX-113JC-2226-SM-5EGJG	GTEX	113JC	2226	SM	5EGJG	Uterus	42.85	20.68	16.25	0.4549	0.07602	2.846	15.14	2.172
GTEX-117XS-0005-SM-5PNU6	GTEX	117XS	5	SM	5PNU6	Whole Blood	13	0.4641	1.238	0	0	3.818	6.683	26.8
GTEX-117YW-0005-SM-5NQ8Z	GTEX	117YW	5	SM	5NQ8Z	Whole Blood	16.61	0.5815	2.223	0	0	3.457	12.25	29.58
GTEX-117YW-0826-SM-5H11O	GTEX	117YW	826	SM	5H11O	Adipose - Visceral (Omentum)	20.98	1.465	13.83	0	0.8347	22.1	16.97	3.502
GTEX-117YX-0726-SM-5GIET	GTEX	117YX	726	SM	5GIET	Adipose - Visceral (Omentum)	23.8	3.034	16.82	0.09449	1.748	23.35	16.28	1.133
GTEX-117YX-2226-SM-5EGJJ	GTEX	117YX	2226	SM	5EGJJ	Adipose - Subcutaneous	23.94	4.956	14.43	0	0.4124	10.23	15.36	0.7363
GTEX-1192W-0005-SM-5NQBQ	GTEX	1192W	5	SM	5NQBQ	Whole Blood	11.31	0.2148	2.166	0	0	14.89	13.66	19.11
GTEX-1192X-0005-SM-5NQC3	GTEX	1192X	5	SM	5NQC3	Whole Blood	0.5317	0.0408	0.4009	0	0.02391	13.13	1.583	3.425
GTEX-1192X-1526-SM-5H11I	GTEX	1192X	1526	SM	5H11I	Adipose - Visceral (Omentum)	25.55	6.731	16.94	0.2401	2.441	22.4	19.81	7.652
GTEX-11DXW-0006-SM-5NQ7Y	GTEX	11DXW	6	SM	5NQ7Y	Whole Blood	23.83	0.4315	3.476	0.2779	0.00516	6.207	16.54	36.62
GTEX-11DXW-0326-SM-5H11W	GTEX	11DXW	326	SM	5H11W	Adipose - Subcutaneous	23.25	46.09	13.06	0	1.473	2.308	10.63	1.758
GTEX-11DXX-0005-SM-5NQ8B	GTEX	11DXX	5	SM	5NQ8B	Whole Blood	3.614	0.1345	1.447	0.08981	3.897	66.01	58.36	6.93
GTEX-11DXX-1426-SM-5GIDU	GTEX	11DXX	1426	SM	5GIDU	Ovary	33.78	9.268	29.65	0.1151	0.7502	2.489	15.77	1.422
GTEX-11DXX-1526-SM-5H115	GTEX	11DXX	1526	SM	5H115	Uterus	44.05	5.352	25.78	0.1753	0.166	1.896	17.79	0.7062
GTEX-11DXX-1726-SM-5H11T	GTEX	11DXX	1726	SM	5H11T	Vagina	26.33	4.571	13.1	0	2.326	14.28	17.54	3.807
GTEX-11DXX-2026-SM-5EGJL	GTEX	11DXX	2026	SM	5EGJL	Adipose - Visceral (Omentum)	24.29	22.55	14.4	0	0.4578	5.735	19.2	0.573
GTEX-11DXX-2326-SM-9YFKS	GTEX	11DXX	2326	SM	9YFKS	Adipose - Subcutaneous	23.27	2.486	19.88	0.1235	0.8771	7.63	19.58	0.7517
GTEX-11DXY-0006-SM-5NQ8N	GTEX	11DXY	6	SM	5NQ8N	Whole Blood	10.37	0.1396	2.467	0	0	24.88	12.24	23.47
GTEX-11DXY-0326-SM-5H12F	GTEX	11DXY	326	SM	5H12F	Adipose - Visceral (Omentum)	27.68	6.432	16.96	1.006	0.1494	9.214	21.46	5.542
GTEX-11DXZ-0006-SM-5LZZH	GTEX	11DXZ	6	SM	5LZZH	Whole Blood	8.928	0.02646	4.044	0	0.01772	62.73	33.49	20.53
GTEX-11DXZ-1426-SM-5H12A	GTEX	11DXZ	1426	SM	5H12A	Adipose - Visceral (Omentum)	14.4	17.27	8.809	0.06745	0.3945	3.654	10.76	2.874
GTEX-11DYG-0006-SM-5NQB2	GTEX	11DYG	6	SM	5NQB2	Whole Blood	11.43	0.3979	1.658	0.08541	0.01903	8.849	8.049	20.83
GTEX-11DYG-2026-SM-5EGGX	GTEX	11DYG	2026	SM	5EGGX	Adipose - Visceral (Omentum)	19.78	9.289	14.26	0.2261	0.3022	11.63	15.07	4.371
GTEX-11DZ1-0226-SM-5A5KF	GTEX	11DZ1	226	SM	5A5KF	Adipose - Subcutaneous	36.76	7.939	20.16	0.7176	53.55	11.3	17.99	1.51
GTEX-11EI6-0005-SM-5N9GN	GTEX	11EI6	5	SM	5N9GN	Whole Blood	17.38	1.179	5.469	0	0.0376	192	22.71	56.3
GTEX-11EI6-0226-SM-5EQ64	GTEX	11EI6	226	SM	5EQ64	Adipose - Subcutaneous	25.4	27.39	15.23	0	3.264	8.473	13.53	1.845
GTEX-11EM3-0005-SM-5N9DK	GTEX	11EM3	5	SM	5N9DK	Whole Blood	7.188	0	1.969	0	0.4312	44.62	66.31	4.826
GTEX-11EM3-1126-SM-5A5KM	GTEX	11EM3	1126	SM	5A5KM	Adipose - Visceral (Omentum)	13.93	5.136	8.497	0.2259	0.5369	9.894	13.81	1.442
GTEX-11EM3-1726-SM-5N9D1	GTEX	11EM3	1726	SM	5N9D1	Ovary	33.45	12.23	14.3	0.4772	1.455	2.07	13.28	0.1922
GTEX-11EM3-1826-SM-5A5KO	GTEX	11EM3	1826	SM	5A5KO	Vagina	36.87	16.67	13.03	0	0.4799	1.832	14.68	0.6495
GTEX-11EM3-1926-SM-5987U	GTEX	11EM3	1926	SM	5987U	Uterus	31.61	17.61	13.7	0.3608	0.2948	2.772	15.15	1.615
GTEX-11EM3-2326-SM-5H12B	GTEX	11EM3	2326	SM	5H12B	Adipose - Subcutaneous	19.01	8.513	10.19	0	0.1407	1.6	12.13	0.4069
GTEX-11EMC-0006-SM-5O9DN	GTEX	11EMC	6	SM	5O9DN	Whole Blood	6.6	0.2647	0.9446	0	0.00554	4.939	13.42	4.959
GTEX-11EMC-1726-SM-5H11P	GTEX	11EMC	1726	SM	5H11P	Ovary	20.07	9.775	16.47	0.5832	1.99	3.083	16.19	0.4438
GTEX-11EMC-1826-SM-5A5JT	GTEX	11EMC	1826	SM	5A5JT	Uterus	38.78	9.461	18.02	0.2615	0.05098	1.833	20.98	1.241
GTEX-11EMC-1926-SM-5A5JU	GTEX	11EMC	1926	SM	5A5JU	Vagina	25.95	3.808	7.533	0	0.2813	1.733	24.26	1.065
GTEX-11EMC-2826-SM-5PNY6	GTEX	11EMC	2826	SM	5PNY6	Adipose - Subcutaneous	31.67	5.838	13.84	0.07132	0.4291	4.966	27.06	0.6002
GTEX-11EQ8-0006-SM-5P9HJ	GTEX	11EQ8	6	SM	5P9HJ	Whole Blood	10.21	0.4092	1.587	0	0	13.7	8.479	16.25
GTEX-11EQ8-0226-SM-5EQ5G	GTEX	11EQ8	226	SM	5EQ5G	Adipose - Subcutaneous	37.55	12.37	19.11	0.2342	27.97	9.852	18.52	1.468
GTEX-11EQ9-0006-SM-5LUB6	GTEX	11EQ9	6	SM	5LUB6	Whole Blood	3.772	0.02688	1.755	0	4.604	35.71	22.09	1.62
GTEX-11EQ9-1126-SM-5987I	GTEX	11EQ9	1126	SM	5987I	Adipose - Visceral (Omentum)	10.98	1.76	8.178	0.2159	0.1443	8.415	16.7	0.799
GTEX-11EQ9-2526-SM-5HL66	GTEX	11EQ9	2526	SM	5HL66	Adipose - Subcutaneous	18.67	10.08	13.42	0.09776	0.5283	7.759	14.33	0.6651
GTEX-11GS4-0006-SM-5SI9M	GTEX	11GS4	6	SM	5SI9M	Whole Blood	10.2	0.6394	2.919	0	0.01311	91.43	10.25	29.99
GTEX-11GS4-1026-SM-5N9DE	GTEX	11GS4	1026	SM	5N9DE	Adipose - Visceral (Omentum)	19.36	7.194	8.904	0	0.1172	9.416	12.36	2.862
GTEX-11GS4-2626-SM-5A5LD	GTEX	11GS4	2626	SM	5A5LD	Adipose - Subcutaneous	23.77	9.212	14.73	0.1003	3.867	6.126	12.63	1.922
GTEX-11GSO-0005-SM-5O9CA	GTEX	11GSO	5	SM	5O9CA	Whole Blood	12.66	0.1216	1.478	0	0.02618	26.19	8.023	15.42
GTEX-11GSO-0226-SM-5A5LV	GTEX	11GSO	226	SM	5A5LV	Adipose - Visceral (Omentum)	21.54	3.096	11.91	0.1095	1.177	14.96	17.26	2.254
GTEX-11GSO-2326-SM-5A5LX	GTEX	11GSO	2326	SM	5A5LX	Adipose - Subcutaneous	26.09	2.226	13.45	0.2212	1.959	13.3	15.35	1.703
GTEX-11GSP-0006-SM-5N9EL	GTEX	11GSP	6	SM	5N9EL	Whole Blood	6.913	0.09909	1.518	0.1191	0.006636	19.83	9.873	12.19
GTEX-11GSP-0226-SM-5A5KV	GTEX	11GSP	226	SM	5A5KV	Ovary	33.64	22.82	22.6	0.5836	3.747	0.3814	12.54	0.1306
GTEX-11GSP-1026-SM-9WYSH	GTEX	11GSP	1026	SM	9WYSH	Adipose - Visceral (Omentum)	22.46	8.098	13.74	0.9947	0.1441	6.839	10.71	3.324
GTEX-11GSP-2226-SM-5HL5Q	GTEX	11GSP	2226	SM	5HL5Q	Vagina	33	47.61	15.44	0.4682	0.01739	4.376	12.73	1.593
GTEX-11GSP-2426-SM-5N9BD	GTEX	11GSP	2426	SM	5N9BD	Uterus	38.1	46.04	16.68	1.017	0.04405	3.463	15.91	1.84
GTEX-11H98-0226-SM-5NQ89	GTEX	11H98	226	SM	5NQ89	Adipose - Subcutaneous	26.19	2.506	12.97	0.2008	5.941	10.64	21.52	0.3596
GTEX-11I78-0005-SM-5N9GB	GTEX	11I78	5	SM	5N9GB	Whole Blood	8.962	0.1556	2.745	0.07797	1.008	59.34	76.35	7.3
GTEX-11I78-0226-SM-5HL6R	GTEX	11I78	226	SM	5HL6R	Adipose - Visceral (Omentum)	21.71	2.319	12.15	0.4621	0.07723	5.454	19	0.3999
GTEX-11I78-1926-SM-59878	GTEX	11I78	1926	SM	59878	Ovary	21.32	10.18	18.93	1.232	1.423	1.704	10.91	0.7221
GTEX-11I78-2026-SM-5987C	GTEX	11I78	2026	SM	5987C	Vagina	20.4	1.711	8.249	0.1959	0.06547	1.769	12.84	0.7891
GTEX-11I78-2126-SM-5A5K8	GTEX	11I78	2126	SM	5A5K8	Uterus	41.6	7.797	22.39	0.9263	0.01032	1.519	17.05	2.72
GTEX-11I78-2626-SM-5Q5AI	GTEX	11I78	2626	SM	5Q5AI	Adipose - Subcutaneous	29.63	5.584	19.68	0.5872	0.6106	13.14	23.86	1.209
GTEX-11LCK-0005-SM-5O98U	GTEX	11LCK	5	SM	5O98U	Whole Blood	5.982	0.09399	1.454	0	5.763	148.2	64.61	7.839
GTEX-11LCK-0326-SM-5A5M7	GTEX	11LCK	326	SM	5A5M7	Adipose - Visceral (Omentum)	14.77	4.723	15.27	0	0.2971	9.302	16.08	1.586
GTEX-11LCK-1126-SM-5A5KC	GTEX	11LCK	1126	SM	5A5KC	Adipose - Subcutaneous	27.18	6.176	14.72	0.1553	2.92	5.167	18.75	1.446
GTEX-11NUK-0005-SM-5MR5F	GTEX	11NUK	5	SM	5MR5F	Whole Blood	16.66	0.4309	3.302	0	0	9.806	10.94	24.57
GTEX-11NUK-0326-SM-5HL5K	GTEX	11NUK	326	SM	5HL5K	Adipose - Subcutaneous	26.71	33.27	15.05	0.4408	1.858	3.352	13.66	1.105
GTEX-11NUK-2026-SM-5PNVZ	GTEX	11NUK	2026	SM	5PNVZ	Adipose - Visceral (Omentum)	18.44	13.16	9.228	0.3654	0.1323	5.015	11.83	2.225
GTEX-11NV4-0005-SM-5N9EX	GTEX	11NV4	5	SM	5N9EX	Whole Blood	29.98	3.336	5.334	0	0	148.5	19	115.4
GTEX-11NV4-1426-SM-5BC4W	GTEX	11NV4	1426	SM	5BC4W	Adipose - Visceral (Omentum)	19.16	12.47	18.49	0.4419	0.4842	12.11	15.51	5.169
GTEX-11O72-0006-SM-5O9DB	GTEX	11O72	6	SM	5O9DB	Whole Blood	7.55	0.3695	1.342	0	0.3549	63.33	18.4	14.6
GTEX-11O72-0226-SM-59869	GTEX	11O72	226	SM	59869	Adipose - Subcutaneous	23.64	3.096	14.66	0	14.54	6.716	12.43	1.816
GTEX-11OC5-0006-SM-5N9FA	GTEX	11OC5	6	SM	5N9FA	Whole Blood	23.88	0.3761	5.814	0.3768	0.2151	23.55	22.98	42.18
GTEX-11OF3-0006-SM-5O9CM	GTEX	11OF3	6	SM	5O9CM	Whole Blood	9.605	0.457	1.571	0	0	9.067	7.056	19.86
GTEX-11OF3-0826-SM-5BC51	GTEX	11OF3	826	SM	5BC51	Adipose - Visceral (Omentum)	14.66	7.233	14.47	0.4337	0.09663	9.507	13.34	2.912
GTEX-11OF3-2426-SM-5Q5AS	GTEX	11OF3	2426	SM	5Q5AS	Adipose - Subcutaneous	30.87	18.3	12.23	0.1945	4.713	3.859	13.7	1.985
GTEX-11ONC-0005-SM-5O9CY	GTEX	11ONC	5	SM	5O9CY	Whole Blood	6.282	0.03412	0.8051	0	0.005713	6.214	4.257	18.6
GTEX-11ONC-2526-SM-5986W	GTEX	11ONC	2526	SM	5986W	Adipose - Subcutaneous	28.12	7.641	16.34	0.08919	5.092	16.68	13.39	2.81
GTEX-11P7K-0006-SM-5N9FM	GTEX	11P7K	6	SM	5N9FM	Whole Blood	9.326	0.02303	1.714	0	0.03084	16.43	52.79	7.113
GTEX-11P7K-0826-SM-5BC5F	GTEX	11P7K	826	SM	5BC5F	Adipose - Visceral (Omentum)	15.29	5.944	11.15	0	0.1761	7.232	12.07	0.9907
GTEX-11P7K-2026-SM-5GU74	GTEX	11P7K	2026	SM	5GU74	Adipose - Subcutaneous	31.13	17.91	13.81	0.4739	0.1936	2.139	13.53	0.5939
GTEX-11P81-0006-SM-5NQ7A	GTEX	11P81	6	SM	5NQ7A	Whole Blood	7.008	0.02996	1.743	0	0.8578	165.4	53.36	10.72
GTEX-11P81-0726-SM-5PNYH	GTEX	11P81	726	SM	5PNYH	Adipose - Visceral (Omentum)	20.5	2.452	12.82	0.419	0.3035	12.28	15.11	3.914
GTEX-11P81-1526-SM-5P9GS	GTEX	11P81	1526	SM	5P9GS	Ovary	30.28	16.6	16.83	0.345	1.734	2.82	11.95	0.7165
GTEX-11P81-1626-SM-5BC52	GTEX	11P81	1626	SM	5BC52	Uterus	28.8	4.079	15.72	0.1333	0.02969	2.122	16.88	1.766
GTEX-11P81-2126-SM-5HL6N	GTEX	11P81	2126	SM	5HL6N	Vagina	22.65	3.58	11.06	0.1127	0.1632	3.721	22.58	1.19
GTEX-11P81-2426-SM-5GU65	GTEX	11P81	2426	SM	5GU65	Adipose - Subcutaneous	31	23.7	15.49	0.1916	1.126	8.72	15.01	1.75
GTEX-11P82-0006-SM-5N9FY	GTEX	11P82	6	SM	5N9FY	Whole Blood	12.69	0	2.637	0	0.8867	24.75	55.17	5.33
GTEX-11P82-0326-SM-5HL51	GTEX	11P82	326	SM	5HL51	Adipose - Visceral (Omentum)	17.62	4.142	8.491	0	0.1898	5.128	12.78	0.829
GTEX-11P82-1726-SM-5Q5AT	GTEX	11P82	1726	SM	5Q5AT	Adipose - Subcutaneous	25.24	8.338	11.02	0.3324	0.9722	4.049	19.24	0.7589
GTEX-11PRG-0005-SM-5NQ6X	GTEX	11PRG	5	SM	5NQ6X	Whole Blood	9.075	0.3689	0.6807	0	0.004575	0.8782	4.009	16
GTEX-11PRG-0626-SM-5BC56	GTEX	11PRG	626	SM	5BC56	Adipose - Subcutaneous	25.67	28.99	19.83	0.2557	2.521	12.64	13.78	3.067
GTEX-11PRG-1526-SM-5HL6Z	GTEX	11PRG	1526	SM	5HL6Z	Adipose - Visceral (Omentum)	21.72	16.97	16.63	0.3622	0.3497	19.17	15.94	4.842
GTEX-11TT1-0005-SM-5NQ8Y	GTEX	11TT1	5	SM	5NQ8Y	Whole Blood	8.78	0.04804	2.156	0	2.996	51.74	49.71	7.29
GTEX-11TT1-1926-SM-5PNYN	GTEX	11TT1	1926	SM	5PNYN	Adipose - Visceral (Omentum)	18.28	2.857	10.54	0	3.291	0.9166	16.4	0.3027
GTEX-11TT1-2426-SM-5EQMK	GTEX	11TT1	2426	SM	5EQMK	Adipose - Subcutaneous	19.03	1.844	9.239	0	9.998	4.346	16.35	0.3374
GTEX-11TTK-0005-SM-5O9BX	GTEX	11TTK	5	SM	5O9BX	Whole Blood	2.629	0.07775	0.4258	0	0.00781	12.09	4.156	5.74
GTEX-11TTK-0226-SM-5N9EC	GTEX	11TTK	226	SM	5N9EC	Adipose - Subcutaneous	31.19	12.65	15.82	1.34	1.751	6.583	10.98	0.6533
GTEX-11TTK-2726-SM-5GU58	GTEX	11TTK	2726	SM	5GU58	Vagina	14.95	3.137	7.558	0.7423	0.01654	2.293	19.42	1.01
GTEX-11TUW-0006-SM-5LZW2	GTEX	11TUW	6	SM	5LZW2	Whole Blood	23.07	0.03692	6.461	0	0.136	38.29	21.5	14.03
GTEX-11TUW-2626-SM-5EQKZ	GTEX	11TUW	2626	SM	5EQKZ	Adipose - Subcutaneous	20.62	4.248	19.38	0.09493	13.58	8.865	15.39	0.8328
GTEX-11UD1-0226-SM-5EQKL	GTEX	11UD1	226	SM	5EQKL	Adipose - Subcutaneous	29.68	6.255	15.98	0.1025	15.21	11.13	14.41	1.834
GTEX-11UD2-0005-SM-5NQ9B	GTEX	11UD2	5	SM	5NQ9B	Whole Blood	7.144	0.1792	2.167	0.359	0.02	27.79	9.517	8.42
GTEX-11UD2-0126-SM-5EQL2	GTEX	11UD2	126	SM	5EQL2	Adipose - Subcutaneous	20.02	4.359	16.18	0.2183	23.6	7.86	12.99	0.6254
GTEX-11VI4-0006-SM-5N9D8	GTEX	11VI4	6	SM	5N9D8	Whole Blood	7.945	0.02936	2.53	0	0.1425	89.9	47.01	7.456
GTEX-11VI4-0726-SM-5GU5B	GTEX	11VI4	726	SM	5GU5B	Vagina	22.09	4.569	11.34	0	0.1974	1.564	18.67	0.3852
GTEX-11VI4-1026-SM-5EQM1	GTEX	11VI4	1026	SM	5EQM1	Ovary	25.33	6.231	17.94	0.5763	0.1284	2.145	11.97	0.03439
GTEX-11VI4-1226-SM-5EQMP	GTEX	11VI4	1226	SM	5EQMP	Adipose - Visceral (Omentum)	12.05	6.702	7.352	0.1243	0.1108	4.905	13.38	0.7013
GTEX-11WQC-0006-SM-5LZVP	GTEX	11WQC	6	SM	5LZVP	Whole Blood	12.37	0.6548	4.666	0.1093	0.01218	139.2	19.22	44.39
GTEX-11WQC-2426-SM-5EQKQ	GTEX	11WQC	2426	SM	5EQKQ	Adipose - Subcutaneous	17.67	15.74	12.83	0	0.3103	2.273	11.42	0.621
GTEX-11WQK-0005-SM-5O9AV	GTEX	11WQK	5	SM	5O9AV	Whole Blood	30.19	0.6635	6.348	1.163	0.03703	110.2	15.54	46.67
GTEX-11WQK-1526-SM-5EGKN	GTEX	11WQK	1526	SM	5EGKN	Adipose - Visceral (Omentum)	18	3.658	12.06	0.3234	8.533	10.37	21.25	1.158
GTEX-11XUK-0005-SM-5LU9F	GTEX	11XUK	5	SM	5LU9F	Whole Blood	13.8	0.2234	5.211	0	5.898	82.99	65.72	9.635
GTEX-11XUK-1326-SM-5EQM4	GTEX	11XUK	1326	SM	5EQM4	Vagina	19.03	1.676	7.938	0	0.1907	2.371	15.31	1.051
GTEX-11XUK-1626-SM-5GU5O	GTEX	11XUK	1626	SM	5GU5O	Ovary	22.87	4.243	10.6	0.2452	26.38	1.165	9.277	0.1537
GTEX-11XUK-1726-SM-5GU61	GTEX	11XUK	1726	SM	5GU61	Adipose - Visceral (Omentum)	19.62	3.443	12.12	0.1137	0.5258	6.161	17.84	1.303
GTEX-11XUK-2126-SM-5EQLR	GTEX	11XUK	2126	SM	5EQLR	Adipose - Subcutaneous	26.17	7.431	14.23	0.2907	1.171	2.809	13.62	0.798
GTEX-11ZTS-0005-SM-5NQ8A	GTEX	11ZTS	5	SM	5NQ8A	Whole Blood	19.16	0.3944	2.263	0	0	3.402	11.27	27.3
GTEX-11ZTS-0226-SM-5EQKD	GTEX	11ZTS	226	SM	5EQKD	Adipose - Subcutaneous	31.98	7.655	17.48	0	2.139	5.431	18.35	1.938
GTEX-11ZTS-1326-SM-5EQMA	GTEX	11ZTS	1326	SM	5EQMA	Adipose - Visceral (Omentum)	22.72	3.531	16.67	0.2385	0.2192	13.15	17.55	2.733
GTEX-11ZTS-1926-SM-5CVLA	GTEX	11ZTS	1926	SM	5CVLA	Ovary	24.08	6.104	17.13	0.6304	4.642	2.037	17.14	0.8577
GTEX-11ZTS-2326-SM-5EQMY	GTEX	11ZTS	2326	SM	5EQMY	Uterus	39.5	6.037	16.15	0.1452	0	3.035	20.16	1.663
GTEX-11ZTT-0006-SM-5N9FX	GTEX	11ZTT	6	SM	5N9FX	Whole Blood	7.059	0.08972	1.673	0	0.5295	42.8	34.39	4.743
GTEX-11ZTT-1726-SM-5EQL4	GTEX	11ZTT	1726	SM	5EQL4	Uterus	28.55	6.454	18.11	0.5285	0.04122	6.455	15.6	0.6434
GTEX-11ZTT-1826-SM-5CVLN	GTEX	11ZTT	1826	SM	5CVLN	Ovary	25.06	18.87	16.32	0.7513	0.7952	2.767	11.76	0.5156
GTEX-11ZTT-2526-SM-5EQM9	GTEX	11ZTT	2526	SM	5EQM9	Adipose - Subcutaneous	22.72	7.586	16.13	0.08085	0.8557	6.34	16.98	0.6369
GTEX-11ZU8-0005-SM-5PNU5	GTEX	11ZU8	5	SM	5PNU5	Whole Blood	2.112	0.03436	0.319	0	0	8.834	1.289	3.032
GTEX-11ZU8-2426-SM-5EQMV	GTEX	11ZU8	2426	SM	5EQMV	Adipose - Subcutaneous	23.43	6.89	11.43	0.2157	3.046	11.76	8.51	1.796
GTEX-11ZUS-0006-SM-5O9AJ	GTEX	11ZUS	6	SM	5O9AJ	Whole Blood	13.42	0.9222	4.891	0.154	0	316.8	22.64	66.69
GTEX-11ZUS-0726-SM-59886	GTEX	11ZUS	726	SM	59886	Adipose - Subcutaneous	24.65	15.19	13.16	0.1989	1.341	7.963	17.28	1.015
GTEX-11ZUS-1826-SM-5FQTR	GTEX	11ZUS	1826	SM	5FQTR	Adipose - Visceral (Omentum)	23.51	48.74	11.98	0	0.7205	5.826	14.08	2.275
GTEX-11ZVC-0006-SM-5N9GA	GTEX	11ZVC	6	SM	5N9GA	Whole Blood	9.991	0.1691	3.792	0.05084	0.01133	73.08	23.04	13.57
GTEX-11ZVC-1426-SM-5EGGA	GTEX	11ZVC	1426	SM	5EGGA	Ovary	24.81	5.929	14.79	0.4899	1.904	0.3201	13.58	0.2631
GTEX-11ZVC-2626-SM-5FQTA	GTEX	11ZVC	2626	SM	5FQTA	Adipose - Subcutaneous	19.54	3.131	12.59	0.2715	0.2873	6.258	12.24	1.798
GTEX-1211K-0006-SM-5MR53	GTEX	1211K	6	SM	5MR53	Whole Blood	4.318	0.05644	1.279	0	8.75	92.07	66.6	1.929
GTEX-1211K-1226-SM-5EQ4N	GTEX	1211K	1226	SM	5EQ4N	Adipose - Visceral (Omentum)	16.79	11.86	11.56	0	0.2229	4.755	15.91	1.136
GTEX-1211K-2226-SM-5FQU6	GTEX	1211K	2226	SM	5FQU6	Adipose - Subcutaneous	28.11	9.901	15.3	0	0.8855	19.09	22.55	0.706
GTEX-12126-0006-SM-5O9B8	GTEX	12126	6	SM	5O9B8	Whole Blood	13.91	0.4565	1.678	0	0	17.97	10.16	39.92
GTEX-12126-0426-SM-5Q5AP	GTEX	12126	426	SM	5Q5AP	Adipose - Subcutaneous	26.95	11.27	16.32	0	1.386	8.515	18.17	1.919
GTEX-1212Z-0006-SM-5NQ8M	GTEX	1212Z	6	SM	5NQ8M	Whole Blood	6.741	0.281	1.626	0	0.009409	64.1	9.316	13.61
GTEX-1212Z-0526-SM-5FQSQ	GTEX	1212Z	526	SM	5FQSQ	Adipose - Visceral (Omentum)	21.71	7.522	9.347	0.2384	0.1416	7.137	13.9	2.931
GTEX-1212Z-2426-SM-5EQ5D	GTEX	1212Z	2426	SM	5EQ5D	Adipose - Subcutaneous	30.19	25.13	16.4	0.1829	12.42	5.693	14.89	1.653
GTEX-12584-0005-SM-5N9GM	GTEX	12584	5	SM	5N9GM	Whole Blood	7.279	0.409	1.982	0	0.1189	31.67	7.089	21.19
GTEX-12584-0226-SM-5EQL5	GTEX	12584	226	SM	5EQL5	Adipose - Subcutaneous	20.56	4.549	10.76	0.1673	7.043	7.829	9.558	0.9432
GTEX-12584-2126-SM-5FQUM	GTEX	12584	2126	SM	5FQUM	Adipose - Visceral (Omentum)	19.86	6.093	10.49	0	0.8043	6.29	12.3	1.669
GTEX-12696-0005-SM-5LZYS	GTEX	12696	5	SM	5LZYS	Whole Blood	23.51	0.1961	7.099	0	0.4005	21.06	28.87	11.25
GTEX-12696-1826-SM-5EGJS	GTEX	12696	1826	SM	5EGJS	Adipose - Visceral (Omentum)	19.63	5.541	12.14	0.07502	0.1504	4.011	12.82	1.209
GTEX-12696-2526-SM-5EQLN	GTEX	12696	2526	SM	5EQLN	Adipose - Subcutaneous	18.1	22.39	13.07	0	1.868	4.721	14.66	0.4012
GTEX-1269C-0005-SM-5N9CJ	GTEX	1269C	5	SM	5N9CJ	Whole Blood	6.053	0.5241	1.144	0	0.0135	8.638	5.564	11.02
GTEX-1269C-1826-SM-5N9E1	GTEX	1269C	1826	SM	5N9E1	Ovary	26.8	13.36	11.93	0.6233	1.862	0.2777	14.51	0.1255
GTEX-1269C-2726-SM-5EGJ4	GTEX	1269C	2726	SM	5EGJ4	Adipose - Subcutaneous	24.38	6.116	15.97	0.1767	1.644	5.376	18.75	0.9967
GTEX-12BJ1-0006-SM-5SIB5	GTEX	12BJ1	6	SM	5SIB5	Whole Blood	5.775	0.03847	1.98	0	2.602	87.93	74.17	4.153
GTEX-12BJ1-0826-SM-5EQ5P	GTEX	12BJ1	826	SM	5EQ5P	Adipose - Visceral (Omentum)	17.16	3.464	9.737	0	0.5567	6.861	13.59	0.8284
GTEX-12C56-0006-SM-5N9E9	GTEX	12C56	6	SM	5N9E9	Whole Blood	4.592	0	1.164	0	0.6844	41.54	35.5	5.48
GTEX-12C56-0826-SM-5EGJ5	GTEX	12C56	826	SM	5EGJ5	Adipose - Visceral (Omentum)	12.33	4.71	8.974	0.3593	0.2522	4.132	8.997	1.338
GTEX-12C56-1626-SM-5FQUO	GTEX	12C56	1626	SM	5FQUO	Adipose - Subcutaneous	28.48	4.52	13.65	0.1509	5.867	9.093	16.18	1.108
GTEX-12KS4-0005-SM-5SI94	GTEX	12KS4	5	SM	5SI94	Whole Blood	14.98	0.3058	4.566	0	0.01024	39.03	18.6	32.55
GTEX-12KS4-0426-SM-5EQMC	GTEX	12KS4	426	SM	5EQMC	Adipose - Subcutaneous	20.63	4.416	16.02	0.09584	0.8061	9.998	14.28	1.15
GTEX-12KS4-1526-SM-5EQ6E	GTEX	12KS4	1526	SM	5EQ6E	Adipose - Visceral (Omentum)	14.82	2.125	10.49	0.09533	1.147	6.297	9.476	1.246
GTEX-12WSA-0326-SM-5BC6I	GTEX	12WSA	326	SM	5BC6I	Adipose - Subcutaneous	26.53	24.07	17.43	0	12.66	3.97	17.76	0.5761
GTEX-12WSA-1626-SM-5EGJV	GTEX	12WSA	1626	SM	5EGJV	Adipose - Visceral (Omentum)	22.55	8.203	14.64	0.2729	0.08615	10.51	16.74	2.346
GTEX-12WSC-0005-SM-5MR3H	GTEX	12WSC	5	SM	5MR3H	Whole Blood	26.45	0.7828	3.708	0	0	128.7	26.85	81.72
GTEX-12WSC-0226-SM-5EQ52	GTEX	12WSC	226	SM	5EQ52	Adipose - Subcutaneous	27.36	8.572	15.1	0	3.359	7.19	15.42	2.955
GTEX-12WSC-1726-SM-5GCN3	GTEX	12WSC	1726	SM	5GCN3	Adipose - Visceral (Omentum)	25.16	4.493	15.41	0.1986	0.7743	8.847	20.88	2.346
GTEX-12WSD-0005-SM-5N9FZ	GTEX	12WSD	5	SM	5N9FZ	Whole Blood	19.83	0.2918	6.558	0	0	77.51	12.76	78.29
GTEX-12WSD-0226-SM-59HKO	GTEX	12WSD	226	SM	59HKO	Adipose - Subcutaneous	28.58	18.08	17.76	0	1.625	6.067	15.73	3.165
GTEX-12WSD-2726-SM-59HLR	GTEX	12WSD	2726	SM	59HLR	Ovary	25.67	9.274	12.85	0.933	0.2209	0.6374	10.56	0.4176
GTEX-12WSD-2826-SM-59HKT	GTEX	12WSD	2826	SM	59HKT	Uterus	45.53	7.526	14.82	0.5815	0.01944	2.764	17.32	1.853
GTEX-12WSD-2926-SM-5LZUH	GTEX	12WSD	2926	SM	5LZUH	Vagina	36.07	36.63	11.85	0.2443	0.245	3.368	10.77	2.253
GTEX-12WSE-0005-SM-5NQAE	GTEX	12WSE	5	SM	5NQAE	Whole Blood	5.772	0.5802	1.496	0.0775	0.008634	70.31	10.11	22.87
GTEX-12WSF-0005-SM-5NQAQ	GTEX	12WSF	5	SM	5NQAQ	Whole Blood	10.47	0.1775	1.461	0	0	32.95	10.93	21.64
GTEX-12WSF-1526-SM-6PAN6	GTEX	12WSF	1526	SM	6PAN6	Adipose - Visceral (Omentum)	22.26	5.05	13.15	0.2791	0.346	7.612	13.29	1.162
GTEX-12WSG-0005-SM-5NQA2	GTEX	12WSG	5	SM	5NQA2	Whole Blood	9.073	0.1066	1.797	0.1424	0.2618	29.08	18.56	22.81
GTEX-12WSG-0426-SM-5FQSE	GTEX	12WSG	426	SM	5FQSE	Adipose - Visceral (Omentum)	24.23	6.077	20.65	0.6055	0.3316	32.92	21.76	5.763
GTEX-12WSG-1426-SM-5FQUK	GTEX	12WSG	1426	SM	5FQUK	Ovary	28.22	7.392	13.02	0.9454	0.9216	1.544	11.73	0.804
GTEX-12WSG-2126-SM-5EGJ7	GTEX	12WSG	2126	SM	5EGJ7	Uterus	39.99	11.37	18.27	0.3174	0.01179	1.559	15.79	1.762
GTEX-12WSH-0005-SM-5NQ9P	GTEX	12WSH	5	SM	5NQ9P	Whole Blood	10.52	0.3748	2.479	0	0.1374	36.07	19.09	22.01
GTEX-12WSI-0005-SM-5O99K	GTEX	12WSI	5	SM	5O99K	Whole Blood	6.139	0.6785	1.526	0	0	25.3	5.325	16.09
GTEX-12WSI-1526-SM-5GCNM	GTEX	12WSI	1526	SM	5GCNM	Adipose - Visceral (Omentum)	20.41	7.932	13.57	0.298	0.4759	19.85	20.42	8.003
GTEX-12WSJ-0005-SM-5LU8S	GTEX	12WSJ	5	SM	5LU8S	Whole Blood	10.8	0	4.498	0.1122	3.93	261	50.87	5.061
GTEX-12WSJ-1226-SM-5LU91	GTEX	12WSJ	1226	SM	5LU91	Ovary	37.29	14.01	18.93	0	0.006562	1.959	13.46	0
GTEX-12WSJ-1326-SM-5GCOB	GTEX	12WSJ	1326	SM	5GCOB	Vagina	37.43	12.87	15.4	0.3064	0.3072	2.585	16.02	4.855
GTEX-12WSK-0006-SM-5NQA1	GTEX	12WSK	6	SM	5NQA1	Whole Blood	3.192	0.0455	1.059	0	0.876	42.03	22.37	4.798
GTEX-12WSK-1026-SM-5CVNR	GTEX	12WSK	1026	SM	5CVNR	Adipose - Visceral (Omentum)	10.84	2.035	11.72	0	0.4679	7.848	8.936	1.489
GTEX-12WSK-1926-SM-5LZVK	GTEX	12WSK	1926	SM	5LZVK	Ovary	31.68	29.33	16.56	0.8969	0.02141	0.9134	9.939	0.1376
GTEX-12WSK-2026-SM-5CVNB	GTEX	12WSK	2026	SM	5CVNB	Uterus	33.26	6.734	12.97	0.09684	0.05394	2.071	13.14	1.179
GTEX-12WSL-0005-SM-5NQAD	GTEX	12WSL	5	SM	5NQAD	Whole Blood	4.544	0.02956	1.148	0	2.915	36.93	62.15	5.918
GTEX-12WSL-1126-SM-5CVNK	GTEX	12WSL	1126	SM	5CVNK	Adipose - Visceral (Omentum)	16.7	8.687	16.92	0	0.7308	11.93	15.25	0.7094
GTEX-12WSL-2426-SM-5GCN7	GTEX	12WSL	2426	SM	5GCN7	Adipose - Subcutaneous	30.09	4.729	19.65	0	40.64	10.78	16.51	2.224
GTEX-12WSM-0005-SM-5NQB3	GTEX	12WSM	5	SM	5NQB3	Whole Blood	3.469	0.2489	0.7409	0	0.01587	32.89	8.111	8.699
GTEX-12WSM-0226-SM-5LZV6	GTEX	12WSM	226	SM	5LZV6	Adipose - Subcutaneous	25.81	5.963	12.95	0.3896	4.737	5.393	16.81	1.081
GTEX-12WSM-0626-SM-5GCOK	GTEX	12WSM	626	SM	5GCOK	Adipose - Visceral (Omentum)	21.07	3.901	13.85	0.486	0.2031	15.04	19.32	2.828
GTEX-12WSN-0006-SM-5NQAP	GTEX	12WSN	6	SM	5NQAP	Whole Blood	7.868	0.07999	2.277	0	2.036	153.1	68.26	12.77
GTEX-12ZZW-0005-SM-5O9BY	GTEX	12ZZW	5	SM	5O9BY	Whole Blood	3.205	0.0474	0.4517	0	0.06983	13.38	5.874	5.376
GTEX-12ZZW-2326-SM-5DUW2	GTEX	12ZZW	2326	SM	5DUW2	Adipose - Visceral (Omentum)	27.1	3.423	16.3	0.3141	0.8486	18.21	12.39	3.206
GTEX-12ZZX-0005-SM-5O9A9	GTEX	12ZZX	5	SM	5O9A9	Whole Blood	16.65	0.4059	4.106	0	0	31.17	21.98	49.49
GTEX-12ZZX-0226-SM-5DUXU	GTEX	12ZZX	226	SM	5DUXU	Adipose - Subcutaneous	25.62	10.06	17.35	0.2212	1.516	8.541	19.13	1.406
GTEX-12ZZX-1726-SM-5BC63	GTEX	12ZZX	1726	SM	5BC63	Adipose - Visceral (Omentum)	16.41	13.9	21.82	0.2754	0.0767	7.394	28.94	2.81
GTEX-12ZZX-1926-SM-5EGKC	GTEX	12ZZX	1926	SM	5EGKC	Vagina	26.84	59.35	14.45	0.2374	0.1322	2.961	15.18	1.062
GTEX-12ZZX-2026-SM-5LZV9	GTEX	12ZZX	2026	SM	5LZV9	Ovary	26.57	12.08	14.8	0.2598	2.714	0.4013	18.14	0.1396
GTEX-12ZZX-2126-SM-5LZVL	GTEX	12ZZX	2126	SM	5LZVL	Uterus	47.49	13.63	14.25	0.8779	0.0326	2.955	24.02	2.331
GTEX-12ZZY-0326-SM-5LZVQ	GTEX	12ZZY	326	SM	5LZVQ	Adipose - Subcutaneous	28.98	5.842	18.77	0.1893	1.097	4.903	21.23	1.118
GTEX-12ZZZ-0526-SM-5DUX6	GTEX	12ZZZ	526	SM	5DUX6	Adipose - Subcutaneous	26.15	6.179	13.73	0.2751	2.804	3.988	14.5	1.872
GTEX-13111-0005-SM-5NQ7Z	GTEX	13111	5	SM	5NQ7Z	Whole Blood	18.64	0.02752	4.189	0.1654	0.7509	28.97	59.07	7.033
GTEX-13111-0626-SM-5LZVR	GTEX	13111	626	SM	5LZVR	Adipose - Visceral (Omentum)	13.7	2.713	9.555	0.1753	0.01954	5.146	11.33	1.789
GTEX-13111-1726-SM-5EGJZ	GTEX	13111	1726	SM	5EGJZ	Adipose - Subcutaneous	26.39	36.31	10.86	0.1858	1.454	5.429	11.15	2.145
GTEX-13112-1126-SM-5GCMY	GTEX	13112	1126	SM	5GCMY	Adipose - Visceral (Omentum)	17.63	5.455	11.62	0.1958	0.2344	3.977	15.83	2.558
GTEX-13112-2726-SM-5DUW5	GTEX	13112	2726	SM	5DUW5	Adipose - Subcutaneous	18.43	10.47	12.15	1.61	0.5622	2.679	13.81	1.576
GTEX-13113-0006-SM-5NQ7X	GTEX	13113	6	SM	5NQ7X	Whole Blood	2.566	0.05261	1.079	0	0.2598	29.1	19.45	0.4105
GTEX-13113-1126-SM-5LZU9	GTEX	13113	1126	SM	5LZU9	Adipose - Visceral (Omentum)	20.35	7.305	14.02	0.1611	0.1571	8.922	16.31	0.8799
GTEX-13113-1826-SM-5LZW4	GTEX	13113	1826	SM	5LZW4	Adipose - Subcutaneous	21.86	2.554	17.22	0	5.254	4.705	15.34	0.458
GTEX-1313W-0006-SM-5O9B1	GTEX	1313W	6	SM	5O9B1	Whole Blood	9.876	0.3487	1.202	0	0	19.19	6.992	17.66
GTEX-1313W-0226-SM-5LZV7	GTEX	1313W	226	SM	5LZV7	Adipose - Subcutaneous	18.97	15.41	9.174	0	1.941	6.173	11.37	1.924
GTEX-1313W-1626-SM-5J1OE	GTEX	1313W	1626	SM	5J1OE	Adipose - Visceral (Omentum)	17.34	6.847	10.46	0.4814	0.143	10.33	21.72	5.731
GTEX-1313W-2726-SM-5P9IX	GTEX	1313W	2726	SM	5P9IX	Ovary	26.79	7.026	13.07	0.3216	3.571	0.7132	12.41	0.4222
GTEX-1313W-2826-SM-5P9G1	GTEX	1313W	2826	SM	5P9G1	Uterus	36.57	9.168	14.26	0.4252	0.02843	4.123	16.57	3.045
GTEX-1314G-0005-SM-5NQ9O	GTEX	1314G	5	SM	5NQ9O	Whole Blood	12.25	0.2774	2.776	0	0.1857	9.387	11.21	9.279
GTEX-1314G-1626-SM-5EQ67	GTEX	1314G	1626	SM	5EQ67	Adipose - Subcutaneous	28.35	17.42	17.01	0.5381	1.493	9.411	15.57	0.6551
GTEX-131XE-0006-SM-5P9F9	GTEX	131XE	6	SM	5P9F9	Whole Blood	7.423	0.1003	0.978	0	0.6911	16.06	20.11	8.908
GTEX-131XE-2026-SM-5LZW1	GTEX	131XE	2026	SM	5LZW1	Adipose - Visceral (Omentum)	21.04	3.243	17.22	0.2031	2.647	9.965	20.91	0.709
GTEX-131XE-2426-SM-5EQ5V	GTEX	131XE	2426	SM	5EQ5V	Adipose - Subcutaneous	31.73	5.157	17.47	0	12.31	6.615	19.24	1.246
GTEX-131XF-0006-SM-5P9HK	GTEX	131XF	6	SM	5P9HK	Whole Blood	11.64	0.08197	0.5485	0	0.03431	1.917	19.83	9.186
GTEX-131XF-0726-SM-5GIE5	GTEX	131XF	726	SM	5GIE5	Adipose - Visceral (Omentum)	16.23	3.778	19.39	0	0.09814	10.44	17.19	1.7
GTEX-131XF-2226-SM-5EQKG	GTEX	131XF	2226	SM	5EQKG	Adipose - Subcutaneous	18.85	43	14.35	0.1837	0.788	2.794	16.62	0.6743
GTEX-131XG-0006-SM-5O9CE	GTEX	131XG	6	SM	5O9CE	Whole Blood	6.685	0.0379	1.715	0	2.138	110.7	38	9.186
GTEX-131XG-0126-SM-5K7UJ	GTEX	131XG	126	SM	5K7UJ	Adipose - Visceral (Omentum)	17.98	2.475	16.03	0.221	0.1067	10.4	18.03	0.9494
GTEX-131XG-1926-SM-5LZVG	GTEX	131XG	1926	SM	5LZVG	Ovary	32.75	24.18	23.35	0	0.2186	6.87	17.11	0.5153
GTEX-131XG-2026-SM-5GCN5	GTEX	131XG	2026	SM	5GCN5	Uterus	41.4	7.578	23.34	0.3416	0.08881	1.786	13.33	1.916
GTEX-131XG-2126-SM-5DUXG	GTEX	131XG	2126	SM	5DUXG	Vagina	23.44	3.065	7.594	0	0.7798	2.331	9.775	1.007
GTEX-131XH-0006-SM-5O98V	GTEX	131XH	6	SM	5O98V	Whole Blood	5.826	0.07785	0.766	0	0	5.604	5.88	8.21
GTEX-131XH-0826-SM-5GCN8	GTEX	131XH	826	SM	5GCN8	Adipose - Visceral (Omentum)	18.86	4.843	12.16	0	0.1865	7.366	17.75	1.66
GTEX-131XW-0006-SM-5O9AO	GTEX	131XW	6	SM	5O9AO	Whole Blood	8.184	0.09669	1.84	0	0.04856	26.33	9	17.91
GTEX-131XW-0526-SM-5PNXZ	GTEX	131XW	526	SM	5PNXZ	Adipose - Subcutaneous	31.46	26.62	12.89	0.1464	8.715	7.898	11.45	2.752
GTEX-131YS-0005-SM-5NQAS	GTEX	131YS	5	SM	5NQAS	Whole Blood	26.2	0.5259	3.128	0.1756	0	4.674	20.01	41.36
GTEX-131YS-0226-SM-5IJEH	GTEX	131YS	226	SM	5IJEH	Adipose - Subcutaneous	28.8	20.52	16.13	0.8427	0.9602	8.775	16.72	2.291
GTEX-131YS-1726-SM-5HL7G	GTEX	131YS	1726	SM	5HL7G	Adipose - Visceral (Omentum)	17.51	11.84	11.03	0.6954	0.03389	3.491	14.77	1.074
GTEX-131YS-2226-SM-5P9G8	GTEX	131YS	2226	SM	5P9G8	Ovary	29.99	17.67	18.65	0.9337	0.393	0.9861	15.41	0.6315
GTEX-131YS-2326-SM-5IJFJ	GTEX	131YS	2326	SM	5IJFJ	Uterus	44.68	12.88	17.88	0.3088	0.01147	2.568	19.57	2.341
GTEX-131YS-2426-SM-5J2OD	GTEX	131YS	2426	SM	5J2OD	Vagina	35.29	25.31	16.87	0.224	0.2746	6.921	19.36	4.633
GTEX-132AR-0006-SM-5NQ7N	GTEX	132AR	6	SM	5NQ7N	Whole Blood	7.424	0.1946	3.936	0	2.529	63.07	43.49	12.45
GTEX-132AR-0226-SM-5IJBE	GTEX	132AR	226	SM	5IJBE	Adipose - Subcutaneous	20.88	1.122	15.35	0	13.44	9.441	17.51	0.6982
GTEX-132AR-0526-SM-5J2MJ	GTEX	132AR	526	SM	5J2MJ	Adipose - Visceral (Omentum)	18.76	2.32	16.32	0.08662	4.159	36.92	25.59	1.489
GTEX-132AR-1426-SM-5IFF1	GTEX	132AR	1426	SM	5IFF1	Ovary	22.6	6.29	14.05	0	2.518	2.799	19.01	0.1226
GTEX-132AR-1526-SM-5KM1L	GTEX	132AR	1526	SM	5KM1L	Uterus	19.72	9.271	12.62	0.5745	0.06401	2.075	17.71	2.325
GTEX-132NY-0005-SM-5O9AC	GTEX	132NY	5	SM	5O9AC	Whole Blood	17.38	0.2568	2.329	0	0.129	27.49	20.8	38.61
GTEX-132NY-1126-SM-5PNVE	GTEX	132NY	1126	SM	5PNVE	Adipose - Visceral (Omentum)	21.6	4.846	13.52	0	0.3973	7.065	15.84	1.762
GTEX-132Q8-0006-SM-5NQA4	GTEX	132Q8	6	SM	5NQA4	Whole Blood	5.448	0.2956	0.9374	0	0.02474	5.646	8.657	6.64
GTEX-132Q8-1726-SM-5EGK8	GTEX	132Q8	1726	SM	5EGK8	Adipose - Visceral (Omentum)	19.1	2.449	13.03	0.09749	1.287	29.26	13.3	8.029
GTEX-132QS-0005-SM-5LZXK	GTEX	132QS	5	SM	5LZXK	Whole Blood	4.54	0.03314	2.123	0	10.73	126.9	39.59	1.944
GTEX-132QS-0826-SM-5K7WV	GTEX	132QS	826	SM	5K7WV	Adipose - Visceral (Omentum)	21.52	5.329	13.5	0.1548	0.2888	7.741	16.66	0.4987
GTEX-132QS-2526-SM-62LFJ	GTEX	132QS	2526	SM	62LFJ	Adipose - Subcutaneous	30.76	5.266	14.45	0	1.887	5.544	18.32	0.4723
GTEX-1339X-0005-SM-5O9CQ	GTEX	1339X	5	SM	5O9CQ	Whole Blood	1.463	0.01698	0.4071	0.102	9.441	47.48	30.81	1.16
GTEX-1339X-0726-SM-5L3FF	GTEX	1339X	726	SM	5L3FF	Adipose - Visceral (Omentum)	22.56	4.47	12.32	0	0.362	5.209	16.04	1.372
GTEX-133LE-0926-SM-5P9J1	GTEX	133LE	926	SM	5P9J1	Adipose - Visceral (Omentum)	24.56	2.742	12.54	0	0.9344	5.746	18.25	0.923
GTEX-133LE-1226-SM-5IFGC	GTEX	133LE	1226	SM	5IFGC	Ovary	30.41	10.54	21.67	0	15.9	1.284	18.36	0.2901
GTEX-133LE-1926-SM-5N9FV	GTEX	133LE	1926	SM	5N9FV	Adipose - Subcutaneous	30.73	6.36	15.07	0	1.903	7.013	18.68	1.011
GTEX-1399R-0006-SM-5N9FR	GTEX	1399R	6	SM	5N9FR	Whole Blood	27.79	0.1198	4.33	0	0.04904	16.16	56.44	28.67
GTEX-1399R-2626-SM-5KLZ7	GTEX	1399R	2626	SM	5KLZ7	Adipose - Subcutaneous	22.98	11.28	14.97	0	2.221	6.26	14.55	0.6814
GTEX-1399S-0006-SM-5NQ7U	GTEX	1399S	6	SM	5NQ7U	Whole Blood	8.833	0.1306	2.434	0	9.629	140.2	50.93	10.22
GTEX-1399S-1426-SM-5PNYQ	GTEX	1399S	1426	SM	5PNYQ	Adipose - Visceral (Omentum)	29.89	5.094	8.293	0.2239	0.4241	11.29	22.29	0.9821
GTEX-1399S-2126-SM-5J2MH	GTEX	1399S	2126	SM	5J2MH	Ovary	31.59	28.81	17	0	0.2489	14.48	20.93	1.328
GTEX-1399S-2226-SM-5IFEW	GTEX	1399S	2226	SM	5IFEW	Uterus	36.51	8.217	23.32	0.09426	0.05251	6.63	20.36	1.806
GTEX-1399S-2326-SM-5K7YV	GTEX	1399S	2326	SM	5K7YV	Vagina	21.91	2.184	11.86	0	0.4261	6.331	16.96	1.164
GTEX-1399T-1326-SM-5PNVH	GTEX	1399T	1326	SM	5PNVH	Adipose - Visceral (Omentum)	21.47	19.04	15.27	0.2568	0.1764	12.57	13.82	4.552
GTEX-1399T-2726-SM-5K7XK	GTEX	1399T	2726	SM	5K7XK	Adipose - Subcutaneous	33.74	28.06	16.63	0.2212	6.852	10.41	14.65	2.119
GTEX-1399U-0005-SM-5NQ8K	GTEX	1399U	5	SM	5NQ8K	Whole Blood	4.861	0.03601	2.229	0	2.87	64.48	58.58	3.72
GTEX-1399U-1326-SM-5IJET	GTEX	1399U	1326	SM	5IJET	Uterus	36	13.83	16.46	0.8552	0.06881	3.161	16.76	1.82
GTEX-1399U-1526-SM-5J2N7	GTEX	1399U	1526	SM	5J2N7	Vagina	24.6	5.622	12.22	0.1076	0.2818	2.225	16.92	1.252
GTEX-1399U-1726-SM-5P9J4	GTEX	1399U	1726	SM	5P9J4	Ovary	28.03	26.94	18.84	0.661	0.2761	7.303	20.46	3.032
GTEX-1399U-2026-SM-9WPNN	GTEX	1399U	2026	SM	9WPNN	Adipose - Visceral (Omentum)	14.85	4.298	12.47	0.2855	0.09144	2.798	11.89	0.92
GTEX-1399U-2426-SM-5K7XB	GTEX	1399U	2426	SM	5K7XB	Adipose - Subcutaneous	30.11	16.81	10.94	0.1761	1.202	2.824	16.19	0.4886
GTEX-139D8-0006-SM-5LZX8	GTEX	139D8	6	SM	5LZX8	Whole Blood	12.06	0.2524	3.963	0	0.132	76.91	23.78	21.85
GTEX-139D8-0326-SM-5IJCJ	GTEX	139D8	326	SM	5IJCJ	Adipose - Subcutaneous	25.11	31.02	15.4	0	1.627	18.11	13.63	1.863
GTEX-139D8-1626-SM-5IJFZ	GTEX	139D8	1626	SM	5IJFZ	Adipose - Visceral (Omentum)	24.19	8.278	19.12	0.1597	0.1958	22.45	18.68	2.517
GTEX-139D8-2426-SM-5KM3A	GTEX	139D8	2426	SM	5KM3A	Ovary	22.44	4.865	21.06	1.652	0.08283	2.905	16.79	0
GTEX-139D8-2526-SM-5N9G3	GTEX	139D8	2526	SM	5N9G3	Uterus	28.99	10.57	17.9	0.1964	0.02735	3.71	20.07	1.196
GTEX-139T4-0126-SM-5HL5G	GTEX	139T4	126	SM	5HL5G	Adipose - Subcutaneous	27.11	12.48	14.05	0.3114	6.805	6.955	15.92	1.654
GTEX-139T6-0006-SM-5LU92	GTEX	139T6	6	SM	5LU92	Whole Blood	7.336	0.06992	3.684	0	2.195	114.8	38.06	2.446
GTEX-139T6-0526-SM-5IJC9	GTEX	139T6	526	SM	5IJC9	Adipose - Visceral (Omentum)	10.15	2.528	8.961	0	0.08997	5.356	6.908	0.3812
GTEX-139T6-2126-SM-5KM37	GTEX	139T6	2126	SM	5KM37	Adipose - Subcutaneous	19.53	7.447	15.87	0	0.5417	10.31	14.42	1.468
GTEX-139T8-0006-SM-5NQ6V	GTEX	139T8	6	SM	5NQ6V	Whole Blood	13.16	0.1328	2.976	0.1597	0	22.45	15.04	15.53
GTEX-139T8-0226-SM-5L3EA	GTEX	139T8	226	SM	5L3EA	Adipose - Subcutaneous	29.49	11.07	15.15	0	1.758	5.817	11.54	0.8832
GTEX-139TS-0005-SM-5NQC1	GTEX	139TS	5	SM	5NQC1	Whole Blood	9.042	0.5205	1.859	0	0.01992	32.96	16.65	16.34
GTEX-139TT-0006-SM-5O9CG	GTEX	139TT	6	SM	5O9CG	Whole Blood	17.76	0.8408	1.418	0	0.01238	6.124	10.12	29.42
GTEX-139TT-0226-SM-5K7YH	GTEX	139TT	226	SM	5K7YH	Adipose - Subcutaneous	25.45	22.05	16.32	0	1.347	3.683	17.07	0.5855
GTEX-139TU-0006-SM-5LZVN	GTEX	139TU	6	SM	5LZVN	Whole Blood	16.46	0.1943	4.739	0	0.09464	225.6	18.42	42.4
GTEX-139TU-0226-SM-5J1NM	GTEX	139TU	226	SM	5J1NM	Adipose - Subcutaneous	35.03	5.5	25.54	0.5883	4.175	18.01	15.2	2.928
GTEX-139TU-1426-SM-5LZY9	GTEX	139TU	1426	SM	5LZY9	Adipose - Visceral (Omentum)	24.3	7.156	15.1	0.2906	0.4857	17.58	15	3.85
GTEX-139UW-0005-SM-5NQ8U	GTEX	139UW	5	SM	5NQ8U	Whole Blood	5.638	0.1308	1.761	0	0	4.882	8.379	5.297
GTEX-139YR-0326-SM-5J1MC	GTEX	139YR	326	SM	5J1MC	Adipose - Visceral (Omentum)	18.88	3.634	16.97	0.251	0.2342	10.77	17.59	1.989
GTEX-139YR-2426-SM-5J1OB	GTEX	139YR	2426	SM	5J1OB	Adipose - Subcutaneous	40.07	25.89	13.69	0	11.17	5.033	17.48	0.8612
GTEX-13CF2-0006-SM-5O99L	GTEX	13CF2	6	SM	5O99L	Whole Blood	15.36	0.4396	1.504	0.1601	0.01784	4.757	11.29	27.28
GTEX-13CF2-2626-SM-5LZZA	GTEX	13CF2	2626	SM	5LZZA	Adipose - Subcutaneous	25.39	6.236	20.02	0.2697	1.412	9.099	21.71	2.776
GTEX-13CF3-0006-SM-5N9ED	GTEX	13CF3	6	SM	5N9ED	Whole Blood	1.576	0.02033	0.3617	0	0.531	10.11	10.8	1.16
GTEX-13CF3-1126-SM-5LZXB	GTEX	13CF3	1126	SM	5LZXB	Adipose - Visceral (Omentum)	15.79	2.319	7.823	0	0.5888	2.821	8.099	0.6582
GTEX-13CF3-2326-SM-5IFGL	GTEX	13CF3	2326	SM	5IFGL	Adipose - Subcutaneous	24.88	2.193	15.29	0	6.824	5.534	13.14	0.3963
GTEX-13CIG-0006-SM-5P9HF	GTEX	13CIG	6	SM	5P9HF	Whole Blood	7.308	0.3607	1.258	0.1758	0.02285	40.57	12.05	12.15
GTEX-13CZU-0005-SM-5LU8K	GTEX	13CZU	5	SM	5LU8K	Whole Blood	9.068	0.09787	4.386	0	8.662	125.2	79.42	9.742
GTEX-13D11-0526-SM-5LZYM	GTEX	13D11	526	SM	5LZYM	Adipose - Visceral (Omentum)	20.56	3.469	15.19	0.2055	0.309	12.01	16.94	0.6805
GTEX-13D11-1126-SM-5KLYS	GTEX	13D11	1126	SM	5KLYS	Ovary	27.1	20.98	11.69	0.2806	0.06252	4.4	17.21	1.62
GTEX-13D11-1226-SM-5IFGA	GTEX	13D11	1226	SM	5IFGA	Uterus	30.36	5.487	19.49	0.4311	0.01201	2.715	19.26	0.7332
GTEX-13D11-1326-SM-5IJFY	GTEX	13D11	1326	SM	5IJFY	Vagina	24.2	5.438	10.84	0.1466	0.4532	3.309	18.46	1.273
GTEX-13D11-2326-SM-5IJCY	GTEX	13D11	2326	SM	5IJCY	Adipose - Subcutaneous	21.36	4.802	15.03	0	0.2924	10.48	18.41	0.777
GTEX-13FH7-1926-SM-5J2OL	GTEX	13FH7	1926	SM	5J2OL	Adipose - Visceral (Omentum)	20.12	7.699	12.35	0	0.4104	2.96	19.61	0.4317
GTEX-13FH7-2226-SM-5IJD4	GTEX	13FH7	2226	SM	5IJD4	Adipose - Subcutaneous	26	7.203	13.72	0	1.464	9.527	20.47	1.265
GTEX-13FHO-0326-SM-5IJBH	GTEX	13FHO	326	SM	5IJBH	Adipose - Subcutaneous	25.5	3.478	15.92	0.28	9.924	22.24	14.62	1.253
GTEX-13FHO-2026-SM-5J1OA	GTEX	13FHO	2026	SM	5J1OA	Adipose - Visceral (Omentum)	14.31	0.8115	13.3	0	0.8394	76.54	17.32	2.511
GTEX-13FHP-0226-SM-5K7WD	GTEX	13FHP	226	SM	5K7WD	Adipose - Subcutaneous	36.28	20.22	13.16	0.1433	5.143	10.31	15.23	2.77
GTEX-13FTW-0005-SM-5LZVZ	GTEX	13FTW	5	SM	5LZVZ	Whole Blood	14.39	0.07399	3.028	0	4.825	57.97	61.13	14.51
GTEX-13FTW-0426-SM-5K7X2	GTEX	13FTW	426	SM	5K7X2	Adipose - Visceral (Omentum)	15.75	4.536	10.44	0	0.1274	6.388	15.42	0.8363
GTEX-13FTW-2526-SM-5IJC8	GTEX	13FTW	2526	SM	5IJC8	Adipose - Subcutaneous	31.18	5.927	16.64	0.1024	1.312	7.419	16.8	1.063
GTEX-13FTX-0005-SM-5N9F6	GTEX	13FTX	5	SM	5N9F6	Whole Blood	7.455	0.1856	3.89	0.1394	0.4427	24.57	21.78	5.879
GTEX-13FTX-0626-SM-5J2NS	GTEX	13FTX	626	SM	5J2NS	Adipose - Visceral (Omentum)	14.31	7.529	9.895	0.1481	0.3383	7.058	11.68	0.9548
GTEX-13FTX-0926-SM-5IFF7	GTEX	13FTX	926	SM	5IFF7	Ovary	27.99	10.76	16.94	0.8413	2.291	1.15	17.18	0.1883
GTEX-13FTX-1026-SM-5J2O5	GTEX	13FTX	1026	SM	5J2O5	Uterus	36.04	13.43	15.24	0.4909	0.01367	1.371	18.42	1.011
GTEX-13FTY-0005-SM-5NQ78	GTEX	13FTY	5	SM	5NQ78	Whole Blood	13.88	0.4009	1.882	0	0	17.38	10.55	30.84
GTEX-13FTY-0626-SM-5L3F8	GTEX	13FTY	626	SM	5L3F8	Adipose - Subcutaneous	26.97	8.599	12.07	0.1107	1.985	11.05	12.62	4.34
GTEX-13FTZ-0005-SM-5NQ9N	GTEX	13FTZ	5	SM	5NQ9N	Whole Blood	8.455	0.3083	1.961	0	0.007648	24.61	5.032	28.76
GTEX-13FXS-0006-SM-5O99X	GTEX	13FXS	6	SM	5O99X	Whole Blood	13.46	0.2525	2.554	0	0.0178	12.49	10.29	42.68
GTEX-13FXS-1326-SM-62LFR	GTEX	13FXS	1326	SM	62LFR	Adipose - Visceral (Omentum)	21.18	8.806	18.08	0.2327	0.6869	11.58	19.71	5.977
GTEX-13G51-0005-SM-5N9EP	GTEX	13G51	5	SM	5N9EP	Whole Blood	14.38	0.8649	3.498	0.1444	0.008045	17	9.009	33.46
GTEX-13G51-0526-SM-5IJCQ	GTEX	13G51	526	SM	5IJCQ	Adipose - Visceral (Omentum)	17.59	5.11	13.76	0.5524	0.04924	4.516	15.84	1.523
GTEX-13G51-2626-SM-5LZYW	GTEX	13G51	2626	SM	5LZYW	Adipose - Subcutaneous	32.45	8.569	13.15	0.5575	2.124	2.358	17.46	1.537
GTEX-13IVO-0226-SM-5LZXU	GTEX	13IVO	226	SM	5LZXU	Adipose - Subcutaneous	30.98	13.95	17.46	0.3262	7.495	5.929	18.23	0.7397
GTEX-13IVO-2426-SM-5K7V9	GTEX	13IVO	2426	SM	5K7V9	Adipose - Visceral (Omentum)	16.48	9.14	15.4	0.3687	1.869	4.403	26.03	0.4951
GTEX-13JUV-0006-SM-5NQ97	GTEX	13JUV	6	SM	5NQ97	Whole Blood	16.17	0.09287	3.305	0	0.06219	4.974	16.03	23.86
GTEX-13JUV-0626-SM-5J1MQ	GTEX	13JUV	626	SM	5J1MQ	Adipose - Visceral (Omentum)	18.38	8.49	15.17	0	0.3846	4.755	13.88	0.5006
GTEX-13JUV-2826-SM-5LZWU	GTEX	13JUV	2826	SM	5LZWU	Adipose - Subcutaneous	26.02	29.23	15.34	0.2219	4.356	4.745	16.13	1.767
GTEX-13JVG-0226-SM-5J1MW	GTEX	13JVG	226	SM	5J1MW	Adipose - Subcutaneous	18.71	2.131	11.76	0.1653	7.877	21.43	16.25	1.48
GTEX-13N11-0526-SM-5IJFI	GTEX	13N11	526	SM	5IJFI	Ovary	38.12	10.34	16.47	0.4402	0.07356	3.922	17.45	0.6699
GTEX-13N11-1126-SM-5KM41	GTEX	13N11	1126	SM	5KM41	Uterus	34.8	6.379	15.7	0.2166	0.04827	3.294	22.36	1.047
GTEX-13N11-1526-SM-5L3FL	GTEX	13N11	1526	SM	5L3FL	Vagina	41.51	15.81	14.73	0.2688	0.06739	5.206	21.98	2.455
GTEX-13N11-1826-SM-5IJDS	GTEX	13N11	1826	SM	5IJDS	Adipose - Visceral (Omentum)	27.26	3.639	16.58	0	2.021	15.49	25.44	4.489
GTEX-13N11-2626-SM-5K7UQ	GTEX	13N11	2626	SM	5K7UQ	Adipose - Subcutaneous	34.86	48.01	15.28	0.08672	2.415	9.83	21.12	1.692
GTEX-13N1W-0226-SM-5K7W6	GTEX	13N1W	226	SM	5K7W6	Adipose - Subcutaneous	21.23	6.676	15.3	0.1586	1.802	3.204	10.01	1.037
GTEX-13N1W-1226-SM-5K7UM	GTEX	13N1W	1226	SM	5K7UM	Adipose - Visceral (Omentum)	13.18	1.364	11.14	0.1802	0.2259	9.464	10.9	1.113
GTEX-13N2G-1926-SM-5J1O3	GTEX	13N2G	1926	SM	5J1O3	Adipose - Visceral (Omentum)	18.09	6.367	13.22	0.169	0.1553	10.16	12.8	2.45
GTEX-13N2G-2726-SM-5J1MG	GTEX	13N2G	2726	SM	5J1MG	Adipose - Subcutaneous	25.61	23.03	14.2	0.3994	0.6007	15.2	14.67	1.945
GTEX-13NYB-2626-SM-9YFMI	GTEX	13NYB	2626	SM	9YFMI	Adipose - Subcutaneous	30.07	72.94	12.36	0.4972	3.617	2.67	13.58	1.531
GTEX-13NYS-0226-SM-5MR49	GTEX	13NYS	226	SM	5MR49	Adipose - Subcutaneous	19.02	3.499	14.45	0	33.99	42.93	17.49	0.8401
GTEX-13NYS-0726-SM-5J1OR	GTEX	13NYS	726	SM	5J1OR	Adipose - Visceral (Omentum)	18.74	2.536	15.04	0	0.3305	16.82	20.48	2.184
GTEX-13NZ8-0926-SM-5MR3U	GTEX	13NZ8	926	SM	5MR3U	Adipose - Subcutaneous	20.54	9.733	16.36	0	5.162	7.574	15.54	1.014
GTEX-13NZ9-0526-SM-5J1OX	GTEX	13NZ9	526	SM	5J1OX	Adipose - Subcutaneous	35.25	49.17	16.21	0.8029	7.827	14.76	13.87	1.923
GTEX-13NZ9-2026-SM-5KM1U	GTEX	13NZ9	2026	SM	5KM1U	Adipose - Visceral (Omentum)	33.52	10.1	20.66	0	1.052	20.48	22.43	3.501
GTEX-13NZA-0126-SM-5K7UH	GTEX	13NZA	126	SM	5K7UH	Adipose - Subcutaneous	29.11	3.194	13.35	0.08241	1.818	11.44	16.66	2.169
GTEX-13NZB-0826-SM-5K7X5	GTEX	13NZB	826	SM	5K7X5	Adipose - Visceral (Omentum)	22.45	10.72	16.61	1.146	0.03831	10.4	16.34	2.031
GTEX-13NZB-2426-SM-5K7UF	GTEX	13NZB	2426	SM	5K7UF	Adipose - Subcutaneous	25.8	16.83	15.68	0	3.121	7.941	14.7	1.466
GTEX-13O1R-0226-SM-5K7U5	GTEX	13O1R	226	SM	5K7U5	Adipose - Subcutaneous	18.39	2.072	19.3	0.1501	3.95	5.76	18.69	1.075
GTEX-13O21-1526-SM-5K7W4	GTEX	13O21	1526	SM	5K7W4	Adipose - Subcutaneous	28.49	9.646	15.17	0.1829	3.505	12.41	18.44	1.998
GTEX-13O21-3126-SM-5J1OI	GTEX	13O21	3126	SM	5J1OI	Adipose - Visceral (Omentum)	19.71	2.511	13.66	0	0.4203	15.04	16.92	2.077
GTEX-13O3O-2726-SM-5KM35	GTEX	13O3O	2726	SM	5KM35	Ovary	37.33	14.14	13.15	0.758	0.3589	0.3602	18.57	0.3393
GTEX-13O3P-0226-SM-5KM3Z	GTEX	13O3P	226	SM	5KM3Z	Adipose - Subcutaneous	22.14	4.257	15.85	0	11.9	7.784	16.87	0.5134
GTEX-13O3P-0926-SM-5IFFI	GTEX	13O3P	926	SM	5IFFI	Adipose - Visceral (Omentum)	17.45	1.231	15.81	0.4	5.659	55.79	19.02	4.386
GTEX-13O3Q-1126-SM-5K7YK	GTEX	13O3Q	1126	SM	5K7YK	Adipose - Visceral (Omentum)	26.28	10.68	16.97	0.1305	0.3271	4.372	19.69	2.102
GTEX-13O3Q-2326-SM-5KM3G	GTEX	13O3Q	2326	SM	5KM3G	Adipose - Subcutaneous	26.56	4.74	15.46	0.1149	4.96	14.99	19.08	3.126
GTEX-13O61-0005-SM-5O9AU	GTEX	13O61	5	SM	5O9AU	Whole Blood	10.75	0.04313	4.377	0.2592	2.282	110.1	61.57	5.453
GTEX-13O61-1926-SM-5KM1R	GTEX	13O61	1926	SM	5KM1R	Adipose - Visceral (Omentum)	21.89	2.945	12.02	0	0.258	10.75	14.09	1.214
GTEX-13O61-2426-SM-5J1NV	GTEX	13O61	2426	SM	5J1NV	Adipose - Subcutaneous	30.96	12.85	15.43	0	6.803	9.573	15.39	0.9692
GTEX-13OVG-0005-SM-5P9HA	GTEX	13OVG	5	SM	5P9HA	Whole Blood	2.758	0.01826	0.4747	0	0.2844	23.9	31.3	2.978
GTEX-13OVG-1326-SM-5K7Y3	GTEX	13OVG	1326	SM	5K7Y3	Adipose - Visceral (Omentum)	14.56	4.885	11.93	0.0969	0.1943	5.734	12.8	1.058
GTEX-13OVH-0005-SM-5P9HB	GTEX	13OVH	5	SM	5P9HB	Whole Blood	9.621	0.08716	1.079	0	0.06712	18.25	10.6	8.02
GTEX-13OVH-1126-SM-5K7YP	GTEX	13OVH	1126	SM	5K7YP	Adipose - Visceral (Omentum)	21.23	2.745	9.695	0	0.7696	27.22	16.16	1.537
GTEX-13OVI-0001-SM-5O9BL	GTEX	13OVI	1	SM	5O9BL	Whole Blood	3.128	0	0.5206	0	0.2694	23.79	21.13	2.634
GTEX-13OVI-0726-SM-5L3DD	GTEX	13OVI	726	SM	5L3DD	Ovary	25.8	5.087	13.14	0.2123	0.1301	1.009	10.84	0.1711
GTEX-13OVI-0926-SM-5J1MI	GTEX	13OVI	926	SM	5J1MI	Vagina	24.8	20.29	16.03	0.1744	0.2234	5.077	16.74	1.983
GTEX-13OVI-1026-SM-5L3EM	GTEX	13OVI	1026	SM	5L3EM	Uterus	29.15	7.815	17.04	0.6297	0.01403	2.544	14.84	1.218
GTEX-13OVI-1326-SM-5IJBO	GTEX	13OVI	1326	SM	5IJBO	Adipose - Subcutaneous	26.61	19.81	14.01	0	2.69	5.091	16.15	1.144
GTEX-13OVJ-0006-SM-5O98T	GTEX	13OVJ	6	SM	5O98T	Whole Blood	3.85	0	1.199	0.1273	0.2199	46.62	8.318	3.647
GTEX-13OVJ-0326-SM-5L3GL	GTEX	13OVJ	326	SM	5L3GL	Adipose - Subcutaneous	22.81	4.414	11.41	0	13.77	12.7	11.02	1.052
GTEX-13OVJ-0926-SM-5K7U1	GTEX	13OVJ	926	SM	5K7U1	Adipose - Visceral (Omentum)	25.02	2.485	13.54	0	10.64	9.927	15.88	0.5143
GTEX-13OVJ-2326-SM-5IJGA	GTEX	13OVJ	2326	SM	5IJGA	Uterus	29.2	2.356	10.85	0.08636	0.06735	2.114	11.83	0.3556
GTEX-13OVJ-2426-SM-5KM3I	GTEX	13OVJ	2426	SM	5KM3I	Ovary	19.86	9.738	11.52	0	5.049	3.085	11.75	0.3381
GTEX-13OVK-0006-SM-5O9B7	GTEX	13OVK	6	SM	5O9B7	Whole Blood	1.63	0.01196	1.476	0	0.2802	34.77	10.93	2.097
GTEX-13OVK-0326-SM-7KUEJ	GTEX	13OVK	326	SM	7KUEJ	Adipose - Visceral (Omentum)	18.06	8.615	15.49	0	0.2104	12.64	16.07	1.833
GTEX-13OVK-2126-SM-6PAN1	GTEX	13OVK	2126	SM	6PAN1	Adipose - Subcutaneous	19.58	6.738	16.21	0.07685	4.11	8.09	15.62	1.651
GTEX-13OVL-0006-SM-5O996	GTEX	13OVL	6	SM	5O996	Whole Blood	10.15	0.5742	2.089	0	0.009946	20.76	8.277	23.47
GTEX-13OVL-0326-SM-5IJCS	GTEX	13OVL	326	SM	5IJCS	Adipose - Subcutaneous	37.6	29.96	17.17	0.2409	4.879	4.866	16.1	3.666
GTEX-13OVL-0826-SM-5L3GV	GTEX	13OVL	826	SM	5L3GV	Adipose - Visceral (Omentum)	22.28	11	13.93	0.2288	0.2167	9.976	17.78	2.744
GTEX-13OW6-0005-SM-5NQ9Z	GTEX	13OW6	5	SM	5NQ9Z	Whole Blood	18.43	0.5544	4.566	0.07934	0.01768	42.21	16.67	40.07
GTEX-13OW6-0526-SM-5L3HY	GTEX	13OW6	526	SM	5L3HY	Adipose - Subcutaneous	40.02	74	14.41	0	1.384	2.266	18.73	1.474
GTEX-13OW6-2426-SM-5K7WO	GTEX	13OW6	2426	SM	5K7WO	Adipose - Visceral (Omentum)	19.65	11.8	10.84	0	0.155	4.551	15.99	2.74
GTEX-13OW7-0226-SM-5MR3N	GTEX	13OW7	226	SM	5MR3N	Adipose - Subcutaneous	23.27	20.52	13.17	0.1786	2.676	6.345	13.55	1.711
GTEX-13OW7-1126-SM-5K7V6	GTEX	13OW7	1126	SM	5K7V6	Adipose - Visceral (Omentum)	30.35	58.38	10.37	0.3422	0.6814	4.635	19.21	1.807
GTEX-13OW8-0005-SM-5NQAC	GTEX	13OW8	5	SM	5NQAC	Whole Blood	5.263	0.1337	0.9968	0	0.00407	8.247	5.625	7.901
GTEX-13OW8-0326-SM-5L3FB	GTEX	13OW8	326	SM	5L3FB	Adipose - Visceral (Omentum)	17.75	2.213	12.25	0.1728	0.3224	3.448	12.24	1.701
GTEX-13OW8-1226-SM-5K7XD	GTEX	13OW8	1226	SM	5K7XD	Adipose - Subcutaneous	21.99	9.523	14.64	0	1.573	2.588	14.29	0.9552
GTEX-13PDP-0226-SM-5K7W9	GTEX	13PDP	226	SM	5K7W9	Adipose - Subcutaneous	28.44	15.62	14.81	0.07758	5.726	9.494	13.33	1.903
GTEX-13PDP-1226-SM-5K7TW	GTEX	13PDP	1226	SM	5K7TW	Adipose - Visceral (Omentum)	14.23	6.351	16.53	0	0.5599	12.97	20.92	2.81
GTEX-13PL6-0926-SM-5KLYY	GTEX	13PL6	926	SM	5KLYY	Adipose - Visceral (Omentum)	24.31	5.45	14.62	0.2769	0.08739	6.645	14.97	2.33
GTEX-13PL7-0005-SM-5N9ET	GTEX	13PL7	5	SM	5N9ET	Whole Blood	6.248	0.04845	1.649	0	0.04867	38.08	50.57	9.998
GTEX-13PL7-1226-SM-5SIAR	GTEX	13PL7	1226	SM	5SIAR	Adipose - Visceral (Omentum)	15.38	1.416	17.08	0.2528	0.3145	32.14	12.7	2.942
GTEX-13PL7-2026-SM-5IFGK	GTEX	13PL7	2026	SM	5IFGK	Uterus	36.93	12.56	16.45	2.02	0.025	4.853	15.82	1.266
GTEX-13PL7-2326-SM-5L3FY	GTEX	13PL7	2326	SM	5L3FY	Ovary	26.33	8.417	12.81	0.1906	12.28	2.875	11.35	0.4435
GTEX-13PL7-2726-SM-5L3GB	GTEX	13PL7	2726	SM	5L3GB	Vagina	22.67	4.159	8.927	0.2976	0.08842	1.815	13.72	0.6394
GTEX-13PLJ-0005-SM-5NQ99	GTEX	13PLJ	5	SM	5NQ99	Whole Blood	16.16	0.3528	3.166	0	0	13.61	10.2	30.95
GTEX-13PLJ-0126-SM-5L3HU	GTEX	13PLJ	126	SM	5L3HU	Adipose - Subcutaneous	30.13	6.6	15.84	0.1232	2.835	13.58	11.92	1.721
GTEX-13PVQ-0226-SM-5SIBG	GTEX	13PVQ	226	SM	5SIBG	Adipose - Subcutaneous	22.07	3.546	16.97	0.09389	1.789	2.811	12.3	1.664
GTEX-13PVQ-2226-SM-5L3G9	GTEX	13PVQ	2226	SM	5L3G9	Adipose - Visceral (Omentum)	16.03	1.055	9.693	0.3677	1.229	6.838	8.922	0.8724
GTEX-13PVR-0526-SM-5S2OB	GTEX	13PVR	526	SM	5S2OB	Adipose - Visceral (Omentum)	16.74	2.725	13.9	0	0.2382	9.469	13.34	1.158
GTEX-13PVR-1226-SM-5RQJ2	GTEX	13PVR	1226	SM	5RQJ2	Ovary	24.5	18.89	14.79	0.2804	0.3358	6.962	12.92	1.606
GTEX-13PVR-1426-SM-5S2PW	GTEX	13PVR	1426	SM	5S2PW	Vagina	28.26	5.349	16.05	0	0.9909	11.67	17.92	5.12
GTEX-13PVR-2426-SM-5RQHN	GTEX	13PVR	2426	SM	5RQHN	Adipose - Subcutaneous	27.81	12.03	16.03	0	0.7635	9.261	17.14	1.117
GTEX-13QBU-1326-SM-5LU4K	GTEX	13QBU	1326	SM	5LU4K	Adipose - Visceral (Omentum)	20.62	2.127	10.26	0	0.5583	5.516	15.17	0.9704
GTEX-13QBU-1526-SM-5LU3W	GTEX	13QBU	1526	SM	5LU3W	Ovary	27.69	10.97	13.6	0.1125	0.4324	0.6682	11.58	0.3021
GTEX-13QBU-1626-SM-5LU4S	GTEX	13QBU	1626	SM	5LU4S	Uterus	35.07	8.102	12.28	0.5167	0.04318	1.443	15.95	1.365
GTEX-13QBU-1726-SM-5IJFQ	GTEX	13QBU	1726	SM	5IJFQ	Vagina	24.2	5.216	7.275	0.1515	0.8437	1.746	21.26	0.4745
GTEX-13QBU-2526-SM-5LU4X	GTEX	13QBU	2526	SM	5LU4X	Adipose - Subcutaneous	32.22	2.995	13.81	0.1765	3.815	11.49	17.86	0.8374
GTEX-13QIC-1526-SM-5IJFL	GTEX	13QIC	1526	SM	5IJFL	Ovary	32.12	15.16	15.41	0.9136	0.2545	0.7599	13.63	0.4907
GTEX-13QIC-1826-SM-5J1MY	GTEX	13QIC	1826	SM	5J1MY	Vagina	39.81	24.56	11.07	0.5961	0.1494	4.179	16.18	1.903
GTEX-13QJ3-0426-SM-5RQHP	GTEX	13QJ3	426	SM	5RQHP	Adipose - Subcutaneous	30.17	57.55	12.97	0.2163	3.03	2.852	15.52	0.7744
GTEX-13RTJ-2526-SM-5S2Q3	GTEX	13RTJ	2526	SM	5S2Q3	Adipose - Subcutaneous	28.52	11.5	9.355	0	3.055	4.297	12.09	0.5935
GTEX-13RTK-0726-SM-5Q5EN	GTEX	13RTK	726	SM	5Q5EN	Adipose - Visceral (Omentum)	21.66	3.969	12.87	0.1657	0.4014	10.65	17.05	1.261
GTEX-13S7M-0005-SM-5NQ76	GTEX	13S7M	5	SM	5NQ76	Whole Blood	7.875	0.1728	3.895	0	0.01052	43.32	15.63	12.38
GTEX-13S7M-0226-SM-5S2UG	GTEX	13S7M	226	SM	5S2UG	Adipose - Subcutaneous	21.41	4.2	16.94	0.1494	1.589	12.32	16.3	1.163
GTEX-13S7M-0826-SM-5QGQX	GTEX	13S7M	826	SM	5QGQX	Adipose - Visceral (Omentum)	26.09	7.102	15.34	0	0.3148	15.9	22.99	4.926
GTEX-13S7M-1726-SM-5RQK3	GTEX	13S7M	1726	SM	5RQK3	Uterus	51.96	6.395	16.43	1.384	0.01713	0.9865	22.77	0.2753
GTEX-13S86-0005-SM-5NQ7I	GTEX	13S86	5	SM	5NQ7I	Whole Blood	6.572	0.1164	2.755	0	1.038	25.77	37.24	11.93
GTEX-13S86-0926-SM-5SI6I	GTEX	13S86	926	SM	5SI6I	Adipose - Visceral (Omentum)	20.18	7.941	18.81	0.3085	2.165	19.39	22.33	1.035
GTEX-13SLW-0226-SM-5S2NA	GTEX	13SLW	226	SM	5S2NA	Adipose - Subcutaneous	24.87	3.236	15.54	0	6.639	9.514	12.73	0.3317
GTEX-13SLX-0005-SM-CM2RF	GTEX	13SLX	5	SM	CM2RF	Whole Blood	8.954	0.2423	2.738	0	0.01764	42.66	9.638	32.93
GTEX-13SLX-0426-SM-5QGRC	GTEX	13SLX	426	SM	5QGRC	Adipose - Subcutaneous	28.76	7.315	17.85	0.5832	5.601	7.206	16.96	2.046
GTEX-13SLX-2426-SM-664OM	GTEX	13SLX	2426	SM	664OM	Ovary	27.91	6.994	21.64	0.9598	1.898	0.1825	16.66	0.1031
GTEX-13U4I-0006-SM-5N9CI	GTEX	13U4I	6	SM	5N9CI	Whole Blood	11.44	0.06103	6.463	0	0.3985	97.58	22.46	16.37
GTEX-13U4I-0226-SM-5SIB1	GTEX	13U4I	226	SM	5SIB1	Adipose - Subcutaneous	25.79	42.42	13.32	0.2821	4.813	7.306	15.68	1.195
GTEX-13U4I-1726-SM-5J1MF	GTEX	13U4I	1726	SM	5J1MF	Adipose - Visceral (Omentum)	23.17	2.375	15.59	0.1421	3.811	15.68	18.85	3.421
GTEX-13U4I-1926-SM-5LU39	GTEX	13U4I	1926	SM	5LU39	Uterus	39.31	9.452	16.04	0.9872	0.01222	2.867	17.68	1.355
GTEX-13U4I-2026-SM-5LU3L	GTEX	13U4I	2026	SM	5LU3L	Vagina	31.66	15.47	13.15	0.2975	0.1284	6.503	15.33	4.061
GTEX-13U4I-2126-SM-5LU55	GTEX	13U4I	2126	SM	5LU55	Ovary	28.34	10.32	14.22	0.2871	4.749	3.82	13.99	0.848
GTEX-13VXT-0005-SM-5N9F3	GTEX	13VXT	5	SM	5N9F3	Whole Blood	6.822	0.0246	1.77	0	0.2842	35.32	68.41	5.348
GTEX-13VXT-0226-SM-5LU9Q	GTEX	13VXT	226	SM	5LU9Q	Adipose - Subcutaneous	23.85	3.062	16.62	0.1165	0.5127	22.78	16.51	1.397
GTEX-13VXT-0926-SM-5LU5K	GTEX	13VXT	926	SM	5LU5K	Adipose - Visceral (Omentum)	23.13	5.199	12.67	0.2527	0.09385	7.406	14.52	1.297
GTEX-13VXT-1526-SM-5LU3J	GTEX	13VXT	1526	SM	5LU3J	Ovary	27.95	20.85	14.18	0.4445	0.9012	1.479	13.83	0.2706
GTEX-13VXT-1626-SM-5IJES	GTEX	13VXT	1626	SM	5IJES	Uterus	49.47	10.95	15.38	0.3169	0	3.314	19.16	1.381
GTEX-13VXU-0006-SM-5N9FF	GTEX	13VXU	6	SM	5N9FF	Whole Blood	8.267	0.9197	1.498	0	0	10.17	7.755	24.11
GTEX-13VXU-0226-SM-5SI9R	GTEX	13VXU	226	SM	5SI9R	Adipose - Subcutaneous	27.49	23.03	14.55	0.4887	3.931	4.042	10.83	1.033
GTEX-13VXU-1026-SM-5KLZE	GTEX	13VXU	1026	SM	5KLZE	Adipose - Visceral (Omentum)	22.93	18.62	13.93	0.3912	0.2252	4.136	15.78	2.778
GTEX-13W3W-0005-SM-5SI9Y	GTEX	13W3W	5	SM	5SI9Y	Whole Blood	6.408	0.1346	2.941	0	11.8	103.2	70.62	3.476
GTEX-13W3W-1126-SM-5L3DO	GTEX	13W3W	1126	SM	5L3DO	Adipose - Visceral (Omentum)	15.95	12.69	12.8	0	0.4229	9.222	13.45	0.3818
GTEX-13W3W-1426-SM-5LU56	GTEX	13W3W	1426	SM	5LU56	Uterus	40.6	149.9	16.58	0	0.4954	5.442	18.9	1.265
GTEX-13W3W-1526-SM-5LU5I	GTEX	13W3W	1526	SM	5LU5I	Ovary	29.56	5.397	18.99	0.3427	1.317	1.33	11.84	0.1227
GTEX-13W3W-2326-SM-5LU4Y	GTEX	13W3W	2326	SM	5LU4Y	Vagina	41.01	49.54	18.03	0.3795	0.5074	7.244	18.47	0.5888
GTEX-13W3W-2526-SM-5SI9P	GTEX	13W3W	2526	SM	5SI9P	Adipose - Subcutaneous	32.93	11.89	14.27	0.0827	1.396	14.23	17.96	1.036
GTEX-13W46-1226-SM-5SIAS	GTEX	13W46	1226	SM	5SIAS	Adipose - Visceral (Omentum)	18.07	20.46	17.54	0.3965	1.104	17.76	15.32	4.791
GTEX-13X6H-1026-SM-5SIBE	GTEX	13X6H	1026	SM	5SIBE	Ovary	24.96	4.814	13.89	0	2.767	0.6751	10.44	0.1319
GTEX-13X6H-1726-SM-5Q5EH	GTEX	13X6H	1726	SM	5Q5EH	Adipose - Visceral (Omentum)	25.37	3.094	8.083	0	2.745	7.392	20.96	0.8886
GTEX-13X6I-1526-SM-5SIAC	GTEX	13X6I	1526	SM	5SIAC	Adipose - Visceral (Omentum)	24.92	2.976	19.29	0.8255	7.235	83	16.79	4.138
GTEX-13X6J-0226-SM-7EPGC	GTEX	13X6J	226	SM	7EPGC	Adipose - Subcutaneous	23.58	6.749	14.85	0.07713	2.552	7.551	18.45	2.403
GTEX-13X6J-1926-SM-5TDCU	GTEX	13X6J	1926	SM	5TDCU	Adipose - Visceral (Omentum)	20.4	4.114	16.34	0.2876	0.5767	15.49	19.08	4.496
GTEX-13X6K-0226-SM-5QGPB	GTEX	13X6K	226	SM	5QGPB	Adipose - Subcutaneous	23.45	15.27	13.98	0	1.856	6.951	13.15	1.322
GTEX-13X6K-0726-SM-5LU2Z	GTEX	13X6K	726	SM	5LU2Z	Adipose - Visceral (Omentum)	17.5	17.7	11.08	0	0.274	5.019	10.83	1.691
GTEX-13YAN-0426-SM-5O9DR	GTEX	13YAN	426	SM	5O9DR	Adipose - Subcutaneous	21.31	1.707	13.17	0.1543	11.12	16.67	15.18	1.326
GTEX-13YAN-1126-SM-5TDC7	GTEX	13YAN	1126	SM	5TDC7	Adipose - Visceral (Omentum)	27.61	1.759	12.01	0.2459	2.041	20.25	11.24	1.343
GTEX-1445S-2426-SM-79ON2	GTEX	1445S	2426	SM	79ON2	Adipose - Visceral (Omentum)	16.74	7.456	8.956	0.1292	6.741	13.75	12.1	1.318
GTEX-144FL-0226-SM-5Q5D4	GTEX	144FL	226	SM	5Q5D4	Adipose - Subcutaneous	20.98	4.914	13.63	0	24.21	10.55	13.94	1.076
GTEX-144GL-0226-SM-5QGOX	GTEX	144GL	226	SM	5QGOX	Adipose - Subcutaneous	29.01	19.98	15.98	0.2361	3.17	4.91	16.54	1.712
GTEX-144GM-0626-SM-79OKY	GTEX	144GM	626	SM	79OKY	Adipose - Visceral (Omentum)	16.85	2.772	12.5	0	1.856	10.22	14.6	1.386
GTEX-144GM-1926-SM-5LUAN	GTEX	144GM	1926	SM	5LUAN	Adipose - Subcutaneous	26.78	4.935	13.96	0	17.75	2.808	15.51	0.2989
GTEX-144GN-0726-SM-5O98O	GTEX	144GN	726	SM	5O98O	Adipose - Visceral (Omentum)	17.04	2.863	15.15	0.4116	1.335	9.664	16.6	0.8991
GTEX-144GO-1626-SM-7EPG5	GTEX	144GO	1626	SM	7EPG5	Adipose - Subcutaneous	40.77	5.094	18.24	0.08954	26.09	4.213	15.37	0.3206
GTEX-145LS-0226-SM-5O9A5	GTEX	145LS	226	SM	5O9A5	Adipose - Subcutaneous	34.77	22.64	14.01	0	10.85	7.051	9.266	1.191
GTEX-145LS-2326-SM-5TDCY	GTEX	145LS	2326	SM	5TDCY	Ovary	29.38	14.11	15.44	0.6965	2.027	5.089	10.79	0
GTEX-145LS-2426-SM-5TDCZ	GTEX	145LS	2426	SM	5TDCZ	Uterus	54.34	6.051	18.17	1.152	0.04584	5.319	20.46	2.475
GTEX-145LS-2526-SM-5TDC9	GTEX	145LS	2526	SM	5TDC9	Vagina	33.48	13.69	15.11	0.5088	0.2976	5.078	15.57	1.958
GTEX-145LT-1526-SM-5O98P	GTEX	145LT	1526	SM	5O98P	Adipose - Visceral (Omentum)	12.99	2.589	9.658	0.1066	0.1692	6.497	12.92	0.3817
GTEX-145LT-1826-SM-5QGP4	GTEX	145LT	1826	SM	5QGP4	Adipose - Subcutaneous	22.94	3.594	13.8	0	1.454	5.187	15.93	0.4835
GTEX-145LU-1226-SM-5LU9B	GTEX	145LU	1226	SM	5LU9B	Adipose - Visceral (Omentum)	16.36	11.08	14.75	0.6139	0.1254	8.971	13.85	2.546
GTEX-145LV-1026-SM-5O9AE	GTEX	145LV	1026	SM	5O9AE	Adipose - Visceral (Omentum)	19.23	4.378	13.01	0.1078	0.1081	1.845	9.177	0.6565
GTEX-145ME-0726-SM-5O9A3	GTEX	145ME	726	SM	5O9A3	Adipose - Visceral (Omentum)	19.19	4.986	15.53	0.2172	0.127	16.85	14	2.1
GTEX-145ME-1226-SM-5SIB6	GTEX	145ME	1226	SM	5SIB6	Ovary	28.88	4.831	18.01	0.7329	0.5461	0.6313	12.77	0.0328
GTEX-145ME-1326-SM-5O98Q	GTEX	145ME	1326	SM	5O98Q	Uterus	29.58	9.506	17.47	0	0.05229	2.621	16.53	1.302
GTEX-145ME-1426-SM-5RQJS	GTEX	145ME	1426	SM	5RQJS	Vagina	24.28	3.761	9.225	0	0.1932	1.507	18.7	1.713
GTEX-145ME-1926-SM-5MR6T	GTEX	145ME	1926	SM	5MR6T	Adipose - Subcutaneous	22.54	4.796	15.1	0	0.7915	4.691	12.82	0.7543
GTEX-145MF-0526-SM-5LUA6	GTEX	145MF	526	SM	5LUA6	Adipose - Subcutaneous	32.07	36.55	15.97	0.1064	2.05	3.691	14.56	2.038
GTEX-145MF-1026-SM-5Q5EQ	GTEX	145MF	1026	SM	5Q5EQ	Adipose - Visceral (Omentum)	13.88	4.531	11.03	0.1993	0.0518	4.293	14.71	2.069
GTEX-145MG-0126-SM-5TDDA	GTEX	145MG	126	SM	5TDDA	Adipose - Subcutaneous	33.44	16.73	19.14	0	2.303	6.012	14.11	3.066
GTEX-145MI-0426-SM-5O99V	GTEX	145MI	426	SM	5O99V	Adipose - Subcutaneous	28.44	5.107	19.86	0.1866	14.41	10.53	13.37	0.735
GTEX-145MI-0826-SM-5SI95	GTEX	145MI	826	SM	5SI95	Adipose - Visceral (Omentum)	27.4	6.477	12.48	0.3913	0.6974	37.56	19.34	3.432
GTEX-145MI-2626-SM-5QGQ8	GTEX	145MI	2626	SM	5QGQ8	Ovary	16.52	18.69	11.86	0.415	0.2543	0.1315	15.32	0.09907
GTEX-145MN-2626-SM-5NQAH	GTEX	145MN	2626	SM	5NQAH	Adipose - Subcutaneous	25.3	5.96	16.54	0	4.594	15.8	21.74	0.9681
GTEX-145MO-0426-SM-5QGP6	GTEX	145MO	426	SM	5QGP6	Adipose - Subcutaneous	20.06	8.008	11.8	0.1117	0.871	3.185	9.274	0.5799
GTEX-146FH-0226-SM-5QGPQ	GTEX	146FH	226	SM	5QGPQ	Adipose - Subcutaneous	23.3	7.497	18.88	0	37.54	4.054	17.28	1.625
GTEX-146FH-2026-SM-5SI9I	GTEX	146FH	2026	SM	5SI9I	Adipose - Visceral (Omentum)	26.04	3.118	20.34	0.1453	1.542	21.58	18.78	1.496
GTEX-146FH-2526-SM-5Q5BP	GTEX	146FH	2526	SM	5Q5BP	Ovary	36.26	15.19	18.2	0.1499	5.628	0.8549	17.02	0.1073
GTEX-146FH-2626-SM-5Q5E1	GTEX	146FH	2626	SM	5Q5E1	Vagina	36.54	8.474	17.4	0.2244	0.5812	7.758	18.37	2.631
GTEX-146FQ-0226-SM-5NQAL	GTEX	146FQ	226	SM	5NQAL	Adipose - Subcutaneous	25.55	5.485	13.8	0	3.068	14.29	11.07	1.959
GTEX-146FR-0226-SM-5Q5F6	GTEX	146FR	226	SM	5Q5F6	Adipose - Visceral (Omentum)	11.36	3.56	10.12	0.4413	0.1475	16.5	10.72	1.883
GTEX-146FR-1826-SM-5QGPF	GTEX	146FR	1826	SM	5QGPF	Adipose - Subcutaneous	23.91	23.66	13.03	0	0.7733	4.557	13.85	1.14
GTEX-146FR-2426-SM-5NQAU	GTEX	146FR	2426	SM	5NQAU	Vagina	22.48	6.728	10.72	0.1685	0.291	2.763	14.07	2.127
GTEX-14753-0326-SM-5QGQB	GTEX	14753	326	SM	5QGQB	Adipose - Subcutaneous	31.9	15.79	15.47	0.1326	0.9528	7.751	11.67	1.139
GTEX-14753-2526-SM-5LU97	GTEX	14753	2526	SM	5LU97	Adipose - Visceral (Omentum)	18.7	2.982	13.49	0.2343	0.842	15.45	9.141	1.762
GTEX-1477Z-0005-SM-5PNWD	GTEX	1477Z	5	SM	5PNWD	Whole Blood	5.388	0.114	1.706	0	0.01908	9.259	6.605	7.957
GTEX-147F3-0005-SM-5N9FI	GTEX	147F3	5	SM	5N9FI	Whole Blood	6.505	0.1287	1.785	0	1.234	89.29	65.22	7.203
GTEX-147F3-0626-SM-5NQ9I	GTEX	147F3	626	SM	5NQ9I	Adipose - Subcutaneous	18.41	5.183	10.46	0	0.2907	5.876	15.52	0.8936
GTEX-147F3-1526-SM-5SIAK	GTEX	147F3	1526	SM	5SIAK	Vagina	31.52	77.28	14.71	0.3589	0.3199	4.946	15.91	1.585
GTEX-147F4-0006-SM-5O99T	GTEX	147F4	6	SM	5O99T	Whole Blood	4.023	0.1597	0.7033	0	0.01646	2.755	2.919	4.588
GTEX-147GR-0005-SM-5NQAO	GTEX	147GR	5	SM	5NQAO	Whole Blood	12.28	0.08737	2.28	0	0.0195	17.55	13.99	13.46
GTEX-147GR-0426-SM-5S2OL	GTEX	147GR	426	SM	5S2OL	Adipose - Subcutaneous	24.29	12.17	11.19	0.1059	4.093	6.189	12.13	1.403
GTEX-147JS-0006-SM-5NQ7K	GTEX	147JS	6	SM	5NQ7K	Whole Blood	16.54	0.4396	3.39	0	0.0109	8.744	11.56	30.24
GTEX-147JS-0426-SM-5TDD2	GTEX	147JS	426	SM	5TDD2	Adipose - Subcutaneous	25.85	10.97	16.34	0.2038	1.374	7.167	12.32	1.605
GTEX-147JS-1026-SM-5S2MP	GTEX	147JS	1026	SM	5S2MP	Adipose - Visceral (Omentum)	20.28	12.29	13.02	0	0.4334	10.61	14.48	2.604
GTEX-148VI-0006-SM-5O9A6	GTEX	148VI	6	SM	5O9A6	Whole Blood	11.61	0.09872	0.9012	0	0.02204	5.429	6.622	14.15
GTEX-148VI-1726-SM-5S2W9	GTEX	148VI	1726	SM	5S2W9	Adipose - Subcutaneous	22.81	28.6	13.92	0	1.811	2.603	15.44	1.18
GTEX-148VJ-0006-SM-5NQB1	GTEX	148VJ	6	SM	5NQB1	Whole Blood	5.112	0.09667	1.842	0	0.04162	18.3	7.663	5.514
GTEX-1497J-0005-SM-5NQBD	GTEX	1497J	5	SM	5NQBD	Whole Blood	10.64	0.4401	3.316	0.23	0.5638	11.67	31.45	16.74
GTEX-1497J-2326-SM-5NQBK	GTEX	1497J	2326	SM	5NQBK	Adipose - Subcutaneous	20.96	20.36	13.27	0.1066	2.411	11.17	13.73	0.4581
GTEX-14A5H-0006-SM-5O9AI	GTEX	14A5H	6	SM	5O9AI	Whole Blood	6.487	0.2446	1.606	0	0.04742	14.51	9.85	6.055
GTEX-14A5H-0526-SM-5TDCN	GTEX	14A5H	526	SM	5TDCN	Adipose - Subcutaneous	16.42	4.238	12.82	0	1.857	4.862	10.13	2.329
GTEX-14A5I-0005-SM-5N9FU	GTEX	14A5I	5	SM	5N9FU	Whole Blood	5.629	0.1351	1.972	0	0.2837	27.68	10.11	9.422
GTEX-14A5I-2726-SM-5SIB3	GTEX	14A5I	2726	SM	5SIB3	Vagina	23.11	4.378	9.698	0.3909	0.3338	4.86	26.94	0.5132
GTEX-14A6H-0006-SM-5NQ7W	GTEX	14A6H	6	SM	5NQ7W	Whole Blood	18.65	0.1109	4.684	0.1111	0.07426	61.74	20.77	22.69
GTEX-14ABY-0005-SM-5O99U	GTEX	14ABY	5	SM	5O99U	Whole Blood	14.97	2.397	4.807	0	0.01544	13.24	9.317	34.58
GTEX-14ABY-0326-SM-5TDDK	GTEX	14ABY	326	SM	5TDDK	Adipose - Subcutaneous	28.98	16.57	17.49	0.265	1.232	4.124	17.82	1.044
GTEX-14ABY-1926-SM-62LDJ	GTEX	14ABY	1926	SM	62LDJ	Adipose - Visceral (Omentum)	14.33	7.584	10.95	0.08457	0.07538	8.541	13.63	3.71
GTEX-14AS3-0006-SM-5NQC2	GTEX	14AS3	6	SM	5NQC2	Whole Blood	22.48	0.4522	8.52	0.09372	0.1723	175.8	54.42	42.01
GTEX-14AS3-0426-SM-5QGQK	GTEX	14AS3	426	SM	5QGQK	Adipose - Visceral (Omentum)	16.96	12.04	10.34	0.3531	0.1131	3.293	11.03	0.7111
GTEX-14AS3-1326-SM-5RQJE	GTEX	14AS3	1326	SM	5RQJE	Ovary	22.3	10.49	15.64	0	1.927	0.9393	16.06	0.2064
GTEX-14AS3-1726-SM-5RQJV	GTEX	14AS3	1726	SM	5RQJV	Vagina	16.41	1.011	6.023	0	0.007356	1.506	17.43	0.2837
GTEX-14AS3-1826-SM-5TDD8	GTEX	14AS3	1826	SM	5TDD8	Uterus	47.37	25.29	16.65	0.3007	0.07538	1.858	19.23	2.557
GTEX-14AS3-2026-SM-5TDD9	GTEX	14AS3	2026	SM	5TDD9	Adipose - Subcutaneous	33.25	10.93	17.74	0	0.7197	6.069	18.92	1.273
GTEX-14B4R-0006-SM-5O9A7	GTEX	14B4R	6	SM	5O9A7	Whole Blood	8.469	0.03091	1.837	0	1.278	31.15	54.96	9.098
GTEX-14B4R-0526-SM-5QGQT	GTEX	14B4R	526	SM	5QGQT	Adipose - Visceral (Omentum)	14.12	6.621	11.35	0.3554	0.6401	11.17	18.1	1.251
GTEX-14BIL-0006-SM-5N9F2	GTEX	14BIL	6	SM	5N9F2	Whole Blood	4.245	0.06595	1.112	0	0.01104	23.02	7.386	7.239
GTEX-14BIL-0226-SM-5SI9E	GTEX	14BIL	226	SM	5SI9E	Adipose - Subcutaneous	24.61	7.657	16.2	0.2238	0.8311	4.999	19.44	0.975
GTEX-14BIL-2426-SM-5QGQR	GTEX	14BIL	2426	SM	5QGQR	Adipose - Visceral (Omentum)	15.15	11.37	9.784	0	0.2772	13.93	12.49	3.136
GTEX-14BIM-0006-SM-5O9AA	GTEX	14BIM	6	SM	5O9AA	Whole Blood	7.296	0.1304	1.321	0	2.674	56.05	31.02	6.734
GTEX-14BIM-1626-SM-7EWD2	GTEX	14BIM	1626	SM	7EWD2	Adipose - Visceral (Omentum)	18.37	10.21	15.65	0.7246	0.4373	3.731	18.58	1.189
GTEX-14BIM-2226-SM-5SI8Y	GTEX	14BIM	2226	SM	5SI8Y	Uterus	33.39	13.54	21.61	0.3488	0.1036	4.365	22.7	1.707
GTEX-14BIN-0005-SM-5N9FE	GTEX	14BIN	5	SM	5N9FE	Whole Blood	17.72	1.575	3.957	0	0	70.92	18.97	52.3
GTEX-14BIN-0726-SM-793DQ	GTEX	14BIN	726	SM	793DQ	Adipose - Subcutaneous	34.07	5.645	18.75	0.2134	2.758	18.31	17.97	3.267
GTEX-14BIN-1226-SM-5S2OM	GTEX	14BIN	1226	SM	5S2OM	Adipose - Visceral (Omentum)	21.19	12.43	14.64	0.5641	0.3614	13.74	14.12	2.626
GTEX-14BIN-1426-SM-664NI	GTEX	14BIN	1426	SM	664NI	Ovary	31.57	9.649	16.83	0.4668	0.3965	0.3328	14.7	0.06268
GTEX-14BIN-1526-SM-73KZ7	GTEX	14BIN	1526	SM	73KZ7	Uterus	52.62	9.15	14.9	1.262	0.01405	1.799	23.57	0.9034
GTEX-14BMU-0006-SM-5MR3T	GTEX	14BMU	6	SM	5MR3T	Whole Blood	4.328	0.08561	1.713	0	1.591	93.73	50.64	4.422
GTEX-14BMU-0626-SM-73KZ6	GTEX	14BMU	626	SM	73KZ6	Adipose - Visceral (Omentum)	15.45	3.736	13.1	0	0.3671	8.062	17.46	0.6409
GTEX-14BMU-1726-SM-5TDE8	GTEX	14BMU	1726	SM	5TDE8	Ovary	24.69	11.86	16.99	0	0.5884	6.357	16.63	0.8017
GTEX-14BMU-1826-SM-5RQII	GTEX	14BMU	1826	SM	5RQII	Uterus	35.6	6.845	17.95	0.4827	0.02689	4.33	20.16	1.015
GTEX-14BMU-1926-SM-5S2QC	GTEX	14BMU	1926	SM	5S2QC	Vagina	20.26	6.711	12.27	0.5222	0.4655	7.632	18.41	1.683
GTEX-14BMU-2126-SM-5S2TS	GTEX	14BMU	2126	SM	5S2TS	Adipose - Subcutaneous	24.76	8.436	14.52	0.1685	2.332	4.103	17.34	0.8295
GTEX-14BMV-0005-SM-5NQ6Y	GTEX	14BMV	5	SM	5NQ6Y	Whole Blood	22.42	0.8048	6.107	0.3298	0.0245	30.52	21.03	32.89
GTEX-14BMV-0226-SM-5S2N2	GTEX	14BMV	226	SM	5S2N2	Adipose - Subcutaneous	41.21	6.807	16.85	0.2634	1.291	5.07	17.07	1.603
GTEX-14BMV-1626-SM-73KVQ	GTEX	14BMV	1626	SM	73KVQ	Adipose - Visceral (Omentum)	21.09	8.106	14.46	0.2606	0.0508	4.319	15.33	1.703
GTEX-14C38-0006-SM-5NQBF	GTEX	14C38	6	SM	5NQBF	Whole Blood	4.23	0.05044	1.112	0	0.7304	53.51	16.99	3.202
GTEX-14C38-1026-SM-73KY7	GTEX	14C38	1026	SM	73KY7	Adipose - Visceral (Omentum)	27	2.479	15.83	0	11.91	12.13	20.22	1.555
GTEX-14C39-0005-SM-5NQBR	GTEX	14C39	5	SM	5NQBR	Whole Blood	6.034	0.05941	1.353	0	0.1392	12.97	7.446	4.322
GTEX-14C39-0826-SM-5TDDU	GTEX	14C39	826	SM	5TDDU	Adipose - Visceral (Omentum)	20.74	1.231	17.28	0	5.457	17.17	21.55	0.6298
GTEX-14C39-2526-SM-5S2UH	GTEX	14C39	2526	SM	5S2UH	Adipose - Subcutaneous	28.2	3.267	16.69	0	4.904	12.71	17.8	1.139
GTEX-14C5O-0005-SM-5P9ER	GTEX	14C5O	5	SM	5P9ER	Whole Blood	1.717	0.08979	0.7609	0.08304	0.03932	17.75	3.98	3.598
GTEX-14C5O-0226-SM-5SI6O	GTEX	14C5O	226	SM	5SI6O	Adipose - Subcutaneous	16.76	53.72	11.16	0.727	6.819	6.927	14.78	0.4295
GTEX-14C5O-0926-SM-793DM	GTEX	14C5O	926	SM	793DM	Adipose - Visceral (Omentum)	11.8	3.877	15.09	0.6821	1.457	23.4	14.82	1.791
GTEX-14DAQ-0005-SM-5NQ7B	GTEX	14DAQ	5	SM	5NQ7B	Whole Blood	24.84	0.8185	6.78	0	0.01054	49.24	22.87	64.56
GTEX-14DAQ-0226-SM-664MQ	GTEX	14DAQ	226	SM	664MQ	Adipose - Subcutaneous	26.1	8.083	18.97	0.28	3.151	9.366	14.81	2.03
GTEX-14DAQ-2226-SM-5YYAD	GTEX	14DAQ	2226	SM	5YYAD	Ovary	30.93	13.99	18.83	1.201	1.886	1.75	12.82	1.017
GTEX-14DAQ-2326-SM-5S2QX	GTEX	14DAQ	2326	SM	5S2QX	Vagina	35.41	24	19.49	1.48	0.5668	10.77	17.32	5.663
GTEX-14DAQ-2526-SM-5RQIO	GTEX	14DAQ	2526	SM	5RQIO	Adipose - Visceral (Omentum)	22.5	8.208	14.63	0.3411	0.1773	8.293	12.41	2.503
GTEX-14DAR-0006-SM-5N9GC	GTEX	14DAR	6	SM	5N9GC	Whole Blood	6.773	0.04607	2.687	0.1385	1.3	117.2	43.46	5.826
GTEX-14DAR-0426-SM-664MW	GTEX	14DAR	426	SM	664MW	Adipose - Visceral (Omentum)	20.16	2.285	17.75	0.3638	0.5016	22.39	17.67	2.296
GTEX-14DAR-1926-SM-5S2NQ	GTEX	14DAR	1926	SM	5S2NQ	Adipose - Subcutaneous	26.42	12.81	23.46	0.5757	0.6414	9.74	19.73	0.8452
GTEX-14E1K-0006-SM-5N9DY	GTEX	14E1K	6	SM	5N9DY	Whole Blood	9.602	0.1054	3.136	0	0.09525	80.33	70.25	11.2
GTEX-14E1K-0426-SM-5S2PF	GTEX	14E1K	426	SM	5S2PF	Adipose - Visceral (Omentum)	24.06	8.082	14.36	0	0.2237	6.75	15.77	1.779
GTEX-14E1K-2126-SM-793DU	GTEX	14E1K	2126	SM	793DU	Adipose - Subcutaneous	36.73	4.939	13.7	0.4458	2.95	8.305	20.2	1.053
GTEX-14E6C-0005-SM-5O98N	GTEX	14E6C	5	SM	5O98N	Whole Blood	10.92	0.6603	3.614	0.2268	0.3348	62.12	27.86	13.87
GTEX-14E6C-0226-SM-5S2N3	GTEX	14E6C	226	SM	5S2N3	Adipose - Subcutaneous	11.98	2.689	9.887	0	16.72	17.7	7.522	1.565
GTEX-14E6C-1226-SM-5ZZUN	GTEX	14E6C	1226	SM	5ZZUN	Adipose - Visceral (Omentum)	11.28	1.797	9.265	0	5.55	37.53	11.15	2.744
GTEX-14E6D-0005-SM-5N9D7	GTEX	14E6D	5	SM	5N9D7	Whole Blood	19.08	0.3115	4.691	0.312	0.02318	167.9	18.13	44.54
GTEX-14E6D-0226-SM-62LDW	GTEX	14E6D	226	SM	62LDW	Adipose - Subcutaneous	22.12	6.531	14.74	0.369	1.661	1.876	8.663	0.938
GTEX-14E6D-1326-SM-62LES	GTEX	14E6D	1326	SM	62LES	Adipose - Visceral (Omentum)	29.57	8.668	15.69	0.613	0.387	14.61	18.8	4.115
GTEX-14E6E-0006-SM-5MR5N	GTEX	14E6E	6	SM	5MR5N	Whole Blood	5.653	0.02897	2.416	0	8.629	202.9	55	5.082
GTEX-14E6E-0226-SM-7DUEF	GTEX	14E6E	226	SM	7DUEF	Adipose - Visceral (Omentum)	21.4	4.427	16.81	0	0.4214	15.91	19.05	0.4872
GTEX-14E6E-1926-SM-664N4	GTEX	14E6E	1926	SM	664N4	Adipose - Subcutaneous	35.08	11.69	22.15	0	35.78	12.38	16.19	0.9249
GTEX-14E7W-0006-SM-5N9GG	GTEX	14E7W	6	SM	5N9GG	Whole Blood	19.38	1.191	4.478	0.08839	0	24.13	19.74	38.25
GTEX-14E7W-2326-SM-69LQC	GTEX	14E7W	2326	SM	69LQC	Adipose - Visceral (Omentum)	23.19	9.109	14.11	0.2126	0.2428	5.987	12.87	3.845
GTEX-14H4A-0006-SM-5N9E3	GTEX	14H4A	6	SM	5N9E3	Whole Blood	6.611	0.06262	1.771	0	0.2893	149.8	60.08	3.127
GTEX-14H4A-1026-SM-62LDY	GTEX	14H4A	1026	SM	62LDY	Adipose - Subcutaneous	23.32	26.56	12.74	0.3609	0.5897	4.145	17.49	0.3446
GTEX-14H4A-2426-SM-664OQ	GTEX	14H4A	2426	SM	664OQ	Vagina	23.55	7.229	11.45	0.1399	0.1793	4.356	17.6	0.6013
GTEX-14ICK-0006-SM-5NQB5	GTEX	14ICK	6	SM	5NQB5	Whole Blood	12.56	0.05609	2.573	0	4.428	76.07	61.05	7.802
GTEX-14ICK-0326-SM-6LLIZ	GTEX	14ICK	326	SM	6LLIZ	Adipose - Subcutaneous	29.49	3.699	13.93	0.0637	2.427	6.524	11.16	0.2851
GTEX-14ICK-1726-SM-6AJA5	GTEX	14ICK	1726	SM	6AJA5	Adipose - Visceral (Omentum)	24.2	4.272	10.43	0.08794	0.3576	3.803	11.79	0.5038
GTEX-14ICL-0006-SM-5SIAB	GTEX	14ICL	6	SM	5SIAB	Whole Blood	12.35	0.2516	3.915	0	0.1384	291.3	49.1	31.16
GTEX-14ICL-0926-SM-5S2TU	GTEX	14ICL	926	SM	5S2TU	Adipose - Visceral (Omentum)	11.85	6.918	8.446	0	0.1832	1.528	7.728	0.7066
GTEX-14ICL-2026-SM-62LDN	GTEX	14ICL	2026	SM	62LDN	Adipose - Subcutaneous	14.43	20.96	8.029	0	0.3034	1.961	7.915	0.8175
GTEX-14JFF-0005-SM-7P8RF	GTEX	14JFF	5	SM	7P8RF	Whole Blood	21.19	0.6612	2.153	0	0.005271	7.353	11.51	46.54
GTEX-14JG1-0006-SM-7SB6P	GTEX	14JG1	6	SM	7SB6P	Whole Blood	11.6	0.4515	2.626	0.1809	0	37.81	9.512	30.24
GTEX-14JG1-0526-SM-6LLHW	GTEX	14JG1	526	SM	6LLHW	Adipose - Subcutaneous	21.26	11.69	13.97	0.2288	1.602	5.509	11.98	1.857
GTEX-14JG6-0005-SM-9JGFV	GTEX	14JG6	5	SM	9JGFV	Whole Blood	6.854	0.1127	3.087	0	11.33	131.1	33.21	9.563
GTEX-14JG6-0526-SM-6LLIH	GTEX	14JG6	526	SM	6LLIH	Adipose - Visceral (Omentum)	18.98	3.323	11.96	0	0.2772	7.801	15.43	0.5073
GTEX-14JG6-0626-SM-68716	GTEX	14JG6	626	SM	68716	Ovary	37.2	24.12	23.11	0.09054	25.38	1.205	15.48	0.08105
GTEX-14JG6-0726-SM-69LQH	GTEX	14JG6	726	SM	69LQH	Vagina	18.35	1.232	7.568	0	1.543	2.41	14.53	0.9
GTEX-14JG6-0826-SM-6AJB9	GTEX	14JG6	826	SM	6AJB9	Uterus	38.09	16.72	16.49	0	0.01577	3.667	18.14	1.242
GTEX-14JG6-2326-SM-6LLH3	GTEX	14JG6	2326	SM	6LLH3	Adipose - Subcutaneous	27.78	7.506	15.01	0.3112	0.9664	7.782	16.21	0.6128
GTEX-14JIY-0005-SM-7MXVF	GTEX	14JIY	5	SM	7MXVF	Whole Blood	3.702	0.2729	1.073	0	0	32.1	4.669	7.769
GTEX-14JIY-0526-SM-62LFH	GTEX	14JIY	526	SM	62LFH	Adipose - Subcutaneous	25.44	10.84	16.63	0.09993	2.895	5.913	15.22	1.968
GTEX-14JIY-1426-SM-6EU29	GTEX	14JIY	1426	SM	6EU29	Adipose - Visceral (Omentum)	18.61	4.67	12.37	0.7094	0.3274	7.513	14.83	1.796
GTEX-14LLW-0006-SM-9QEGG	GTEX	14LLW	6	SM	9QEGG	Whole Blood	3.707	0.3161	0.7227	0	0.1605	29.64	6.808	5.652
GTEX-14LLW-0226-SM-62LEL	GTEX	14LLW	226	SM	62LEL	Adipose - Subcutaneous	23.73	2.805	11.32	0.1738	1.278	7.764	11.42	1.26
GTEX-14LZ3-0005-SM-7MXUG	GTEX	14LZ3	5	SM	7MXUG	Whole Blood	6.897	0.1944	1.482	0	0.2959	87.2	15.43	19.55
GTEX-14PHW-0005-SM-9KNTK	GTEX	14PHW	5	SM	9KNTK	Whole Blood	10.13	0.1246	2.009	0	0.05214	6.762	6.93	8.765
GTEX-14PHW-1626-SM-6EU2H	GTEX	14PHW	1626	SM	6EU2H	Adipose - Visceral (Omentum)	23.92	2.157	14.96	0	7.223	17.73	9.62	3.757
GTEX-14PHW-2426-SM-69LPU	GTEX	14PHW	2426	SM	69LPU	Uterus	33.21	5.371	16.69	0	0.05212	1.89	20.44	1.696
GTEX-14PHX-1626-SM-69LQB	GTEX	14PHX	1626	SM	69LQB	Adipose - Visceral (Omentum)	15.48	2.551	9.678	0	0.3216	4.709	10.97	0.8175
GTEX-14PHX-2426-SM-62LEN	GTEX	14PHX	2426	SM	62LEN	Adipose - Subcutaneous	19.95	5.213	12.78	0	0.04848	4.488	12.6	0.4831
GTEX-14PHY-0006-SM-7SB7I	GTEX	14PHY	6	SM	7SB7I	Whole Blood	4.869	0	1.734	0	1.306	43.1	32.8	4.394
GTEX-14PHY-1026-SM-62LEV	GTEX	14PHY	1026	SM	62LEV	Adipose - Visceral (Omentum)	27.79	4.001	22.45	0.2586	0.4897	16.92	16.73	1.481
GTEX-14PII-0005-SM-7RHFV	GTEX	14PII	5	SM	7RHFV	Whole Blood	6.502	0.2287	1.454	0.06249	0.2889	23.98	11.9	10.5
GTEX-14PII-0326-SM-6LLIQ	GTEX	14PII	326	SM	6LLIQ	Adipose - Subcutaneous	32.23	10.94	15.73	0.4057	1.531	8.171	16.65	1.526
GTEX-14PJ2-0005-SM-9JGFU	GTEX	14PJ2	5	SM	9JGFU	Whole Blood	16.34	0.2328	5.597	0	0.03282	220.1	27.05	36.96
GTEX-14PJ2-0226-SM-6LLH4	GTEX	14PJ2	226	SM	6LLH4	Adipose - Subcutaneous	26.58	44.62	15.68	0	3.723	5.189	16.28	1.649
GTEX-14PJ2-1426-SM-62LFF	GTEX	14PJ2	1426	SM	62LFF	Adipose - Visceral (Omentum)	19.59	4.749	12.5	0	0.2182	11.48	18.52	2.748
GTEX-14PJ3-0005-SM-9JGFT	GTEX	14PJ3	5	SM	9JGFT	Whole Blood	6.907	0	1.346	0	0.329	31.81	67.84	3.742
GTEX-14PJ3-0726-SM-69LQE	GTEX	14PJ3	726	SM	69LQE	Adipose - Visceral (Omentum)	20.19	6.009	12.98	0	0.05869	8.708	14.07	0.7949
GTEX-14PJ3-1926-SM-62LEY	GTEX	14PJ3	1926	SM	62LEY	Adipose - Subcutaneous	24.66	6.048	12.82	0.1133	0.7665	5.799	16.08	0.5475
GTEX-14PJ4-0006-SM-7RHFY	GTEX	14PJ4	6	SM	7RHFY	Whole Blood	9.782	0.261	1.735	0.06821	3.165	12.11	48.51	12.15
GTEX-14PJ4-0126-SM-62LEZ	GTEX	14PJ4	126	SM	62LEZ	Adipose - Visceral (Omentum)	18.41	1.248	17.6	0	2.431	15.92	17.13	0.6714
GTEX-14PJ4-2226-SM-6LLIS	GTEX	14PJ4	2226	SM	6LLIS	Adipose - Subcutaneous	26.64	37.57	19.92	0.197	4.061	8.685	20.82	1.288
GTEX-14PJ5-0005-SM-9MQLO	GTEX	14PJ5	5	SM	9MQLO	Whole Blood	8.277	0.0767	2.124	0	2.189	86.16	38.87	8.398
GTEX-14PJ5-0426-SM-5ZZW2	GTEX	14PJ5	426	SM	5ZZW2	Adipose - Visceral (Omentum)	18.04	3.921	12.81	0.2303	0.2095	10.8	14.23	1.663
GTEX-14PJ6-0006-SM-7P8RE	GTEX	14PJ6	6	SM	7P8RE	Whole Blood	5.829	0.1115	1.328	0.2513	0.09333	47.24	48.12	5.129
GTEX-14PJ6-1526-SM-6AJ9M	GTEX	14PJ6	1526	SM	6AJ9M	Uterus	48.6	4.217	19.99	1.112	0.06193	0.8982	17.82	0.3981
GTEX-14PJ6-1626-SM-6872D	GTEX	14PJ6	1626	SM	6872D	Vagina	22.72	1.53	9.63	0.209	0.1746	4.536	17.51	2.071
GTEX-14PJ6-2226-SM-6LLIV	GTEX	14PJ6	2226	SM	6LLIV	Adipose - Subcutaneous	21.8	3.945	17.55	0.1783	0.7498	16.06	19.02	1.197
GTEX-14PJM-0006-SM-9JGHA	GTEX	14PJM	6	SM	9JGHA	Whole Blood	14.54	0.6752	4.309	0	0	122	18.95	29.21
GTEX-14PJM-0326-SM-62LF2	GTEX	14PJM	326	SM	62LF2	Adipose - Subcutaneous	26.01	3.394	18.68	0	1.272	10.32	14.14	1.342
GTEX-14PJM-1226-SM-686Z7	GTEX	14PJM	1226	SM	686Z7	Adipose - Visceral (Omentum)	21.67	2.969	17.54	0.3523	0.2551	26.7	18.62	4.667
GTEX-14PJM-2426-SM-686ZC	GTEX	14PJM	2426	SM	686ZC	Ovary	27.7	4.667	13.26	1.283	0.715	1.307	10.09	0.2134
GTEX-14PJM-2826-SM-69LPV	GTEX	14PJM	2826	SM	69LPV	Uterus	50.82	20.48	10.27	0.423	0.02356	3.317	12.68	1.136
GTEX-14PJM-2926-SM-69LOE	GTEX	14PJM	2926	SM	69LOE	Vagina	38.38	14.3	13.93	0.3797	0.3173	6.887	11.83	3.739
GTEX-14PJN-0005-SM-9JGGF	GTEX	14PJN	5	SM	9JGGF	Whole Blood	6.333	0	1.641	0.2719	2.878	44.07	63.23	6.913
GTEX-14PJN-0626-SM-6EU13	GTEX	14PJN	626	SM	6EU13	Adipose - Visceral (Omentum)	13.1	2.068	9.37	0	0.1359	7.012	10.73	1.24
GTEX-14PJO-0005-SM-9JGGY	GTEX	14PJO	5	SM	9JGGY	Whole Blood	3.119	0.05386	0.9278	0	0.2254	29.89	9.255	6.173
GTEX-14PJO-1626-SM-69LPQ	GTEX	14PJO	1626	SM	69LPQ	Adipose - Visceral (Omentum)	24.83	5.748	13.19	0.1585	0.9448	3.729	16.54	1.461
GTEX-14PJP-0005-SM-7P8OM	GTEX	14PJP	5	SM	7P8OM	Whole Blood	4.221	0.0348	0.8238	0	21.72	40.86	51.77	1.779
GTEX-14PK6-0006-SM-7PC1L	GTEX	14PK6	6	SM	7PC1L	Whole Blood	7.899	0.09962	2.009	0.1996	1.237	79.43	37.57	9.854
GTEX-14PK6-0926-SM-62LF4	GTEX	14PK6	926	SM	62LF4	Adipose - Visceral (Omentum)	17.33	3.523	11.98	0.1758	0.4846	12.05	15.51	0.5821
GTEX-14PK6-2026-SM-6LLHP	GTEX	14PK6	2026	SM	6LLHP	Adipose - Subcutaneous	32.5	24.49	21.61	0.09142	19.62	10.41	16.76	1.506
GTEX-14PKU-0005-SM-9KNTL	GTEX	14PKU	5	SM	9KNTL	Whole Blood	5.683	0.1001	2.163	0	7.053	76.14	55.9	6.38
GTEX-14PKU-0226-SM-6EU16	GTEX	14PKU	226	SM	6EU16	Adipose - Visceral (Omentum)	11.54	4.608	8.128	0.224	0.1414	1.419	11	0.1337
GTEX-14PKU-1226-SM-686ZM	GTEX	14PKU	1226	SM	686ZM	Ovary	25.03	3.223	13.68	0.1435	0.5516	0.8014	16.27	0.1799
GTEX-14PKU-1326-SM-6871B	GTEX	14PKU	1326	SM	6871B	Vagina	23.92	1.222	7.18	0	0.1986	1.711	20.03	0.7532
GTEX-14PKV-0006-SM-9MQL3	GTEX	14PKV	6	SM	9MQL3	Whole Blood	10.92	0.3084	4.047	0	2.22	118.1	52.94	6.886
GTEX-14PKV-1226-SM-6871T	GTEX	14PKV	1226	SM	6871T	Ovary	33.32	15.74	15.57	0.6843	4.896	0.9292	14.16	0.21
GTEX-14PKV-1426-SM-5YYB9	GTEX	14PKV	1426	SM	5YYB9	Uterus	37.78	4.386	15.52	0.6961	0.0727	2.006	19.02	0.9347
GTEX-14PN3-0006-SM-7SB6O	GTEX	14PN3	6	SM	7SB6O	Whole Blood	5.738	0.06657	2.992	0.1	1.772	158.6	55.72	7.791
GTEX-14PN3-0326-SM-6EU1X	GTEX	14PN3	326	SM	6EU1X	Adipose - Visceral (Omentum)	14.32	3.972	7.202	0.06217	0.08312	5.452	9.875	0.5343
GTEX-14PN3-1526-SM-6ETZM	GTEX	14PN3	1526	SM	6ETZM	Ovary	20.96	7.757	20.89	0.2032	2.201	1.159	12.94	0.3274
GTEX-14PN3-1626-SM-6AJAV	GTEX	14PN3	1626	SM	6AJAV	Vagina	16.24	1.061	9.722	0.1822	0.1015	4.07	17.84	1.68
GTEX-14PN3-2526-SM-6EU15	GTEX	14PN3	2526	SM	6EU15	Adipose - Subcutaneous	21.21	7.192	15.32	0.09025	0.372	5.254	14.35	0.3878
GTEX-14PN4-0005-SM-7PC21	GTEX	14PN4	5	SM	7PC21	Whole Blood	0.7959	0.1654	0.2048	0	3.634	25.94	4.937	0.7952
GTEX-14PN4-1426-SM-6LLJ4	GTEX	14PN4	1426	SM	6LLJ4	Adipose - Visceral (Omentum)	24.36	1.623	15.6	0	6.747	20.22	22.53	0.9013
GTEX-14PQA-0006-SM-7PC2D	GTEX	14PQA	6	SM	7PC2D	Whole Blood	5.235	0.7517	1.343	0.07927	0.1325	84.43	30.14	21.69
GTEX-14XAO-0006-SM-7RHFX	GTEX	14XAO	6	SM	7RHFX	Whole Blood	4.89	0.03081	1.049	0	13.53	120.4	47.51	2.015
GTEX-15CHC-0006-SM-7P8RG	GTEX	15CHC	6	SM	7P8RG	Whole Blood	8.699	0.05166	2.957	0.3105	0.2551	96.02	54.6	2.974
GTEX-15CHC-0826-SM-686YW	GTEX	15CHC	826	SM	686YW	Adipose - Visceral (Omentum)	17.4	6.575	16.73	0.1703	0.2372	6.153	15.06	0.6405
GTEX-15CHC-2026-SM-6EU1Z	GTEX	15CHC	2026	SM	6EU1Z	Uterus	37	61.8	13.43	0.2393	0.1266	2.928	16.76	0.5997
GTEX-15CHQ-0005-SM-7P8RH	GTEX	15CHQ	5	SM	7P8RH	Whole Blood	6.357	0.2363	1.511	0	0	49.5	9.663	23.17
GTEX-15CHQ-0226-SM-6EU2S	GTEX	15CHQ	226	SM	6EU2S	Adipose - Subcutaneous	26.82	51.4	13.94	0	2.741	6.754	16.9	3.553
GTEX-15CHQ-1126-SM-686YY	GTEX	15CHQ	1126	SM	686YY	Adipose - Visceral (Omentum)	18.96	9.021	14.75	0.685	0.07631	24.33	15.34	10.08
GTEX-15CHR-0005-SM-9KNUS	GTEX	15CHR	5	SM	9KNUS	Whole Blood	10.08	0.1698	5.679	0	1.324	252.3	68.5	18.81
GTEX-15D1Q-0006-SM-9KNTN	GTEX	15D1Q	6	SM	9KNTN	Whole Blood	15.92	1.384	4.504	0.2134	0.2437	193.3	57.45	24.16
GTEX-15D1Q-1326-SM-69LOA	GTEX	15D1Q	1326	SM	69LOA	Adipose - Visceral (Omentum)	17.46	2.694	9.838	0	0.5637	14.52	21.09	1.95
GTEX-15D79-0005-SM-7P8TS	GTEX	15D79	5	SM	7P8TS	Whole Blood	15.47	0.4363	3.92	0	0.09552	60.26	10.95	44.97
GTEX-15DCD-0006-SM-7RHG4	GTEX	15DCD	6	SM	7RHG4	Whole Blood	21.5	0.7188	3.542	0	0.08752	58.52	18.76	71.8
GTEX-15DCD-0226-SM-6LPKC	GTEX	15DCD	226	SM	6LPKC	Adipose - Subcutaneous	26.82	13.82	13.86	1.502	2.607	7.94	15.78	2.061
GTEX-15DCE-0005-SM-7SB7J	GTEX	15DCE	5	SM	7SB7J	Whole Blood	7.126	0.02264	2.326	0	0.182	64.39	40.86	9.491
GTEX-15DDE-0226-SM-6LLJ6	GTEX	15DDE	226	SM	6LLJ6	Adipose - Subcutaneous	31.14	12.78	20.68	0	3.286	3.924	13.96	1.267
GTEX-15DDE-2326-SM-6AJA8	GTEX	15DDE	2326	SM	6AJA8	Ovary	15.9	13.67	16.45	0	4.423	0	18.44	0
GTEX-15DYW-0006-SM-7RHFR	GTEX	15DYW	6	SM	7RHFR	Whole Blood	24.91	0.5645	4.732	0	0	25.73	20.17	69.06
GTEX-15DYW-1526-SM-7KUEP	GTEX	15DYW	1526	SM	7KUEP	Adipose - Visceral (Omentum)	18.13	4.657	14.53	0.07327	0.08572	11.34	16.91	3.398
GTEX-15DYW-2626-SM-6LPK7	GTEX	15DYW	2626	SM	6LPK7	Ovary	32.25	12.04	14.66	0.1706	1.568	0.9731	15.55	0.2138
GTEX-15DYW-2926-SM-6PANA	GTEX	15DYW	2926	SM	6PANA	Vagina	34.14	23.82	17.94	0.5674	0.1686	5.91	18.02	2.506
GTEX-15DZA-0005-SM-9JGFP	GTEX	15DZA	5	SM	9JGFP	Whole Blood	9.97	0.01735	1.211	0.05214	0.1568	22.71	55.01	6.301
GTEX-15DZA-0626-SM-6PANC	GTEX	15DZA	626	SM	6PANC	Adipose - Visceral (Omentum)	15.73	1.604	13.17	0.1995	0.1852	12.53	14.67	1.405
GTEX-15DZA-1326-SM-68722	GTEX	15DZA	1326	SM	68722	Uterus	48.7	18.15	14.64	0.2995	0.02085	2.206	15.08	4.115
GTEX-15EO6-0005-SM-7PBZC	GTEX	15EO6	5	SM	7PBZC	Whole Blood	0.9736	0.06156	0.435	0	0.04466	46.44	4.093	2.01
GTEX-15EOM-1526-SM-68723	GTEX	15EOM	1526	SM	68723	Ovary	25.17	4.376	9.509	0.7374	0.1575	0.6425	21.26	0.3521
GTEX-15EOM-2326-SM-7KUMV	GTEX	15EOM	2326	SM	7KUMV	Adipose - Visceral (Omentum)	14.25	5.018	8.967	0.3982	2.013	7.569	11.17	0.8911
GTEX-15ER7-0426-SM-6PAM3	GTEX	15ER7	426	SM	6PAM3	Adipose - Subcutaneous	16.2	2.861	12.04	0.2903	0.2426	5.122	12.76	1.026
GTEX-15ER7-1026-SM-7KUMD	GTEX	15ER7	1026	SM	7KUMD	Adipose - Visceral (Omentum)	21.1	5.51	11.39	0.9907	0.3232	3.817	12.77	1.52
GTEX-15ER7-2326-SM-7KUN3	GTEX	15ER7	2326	SM	7KUN3	Ovary	33.39	5.354	15.96	0.7335	0.1481	2.266	12.62	1.297
GTEX-15ER7-2426-SM-793B9	GTEX	15ER7	2426	SM	793B9	Uterus	57.77	9.359	16.91	0.2698	0	3.109	23.77	2.27
GTEX-15ER7-2526-SM-7KUFW	GTEX	15ER7	2526	SM	7KUFW	Vagina	27.85	7.385	8.721	0	0.1262	2.61	17.8	0.9326
GTEX-15ETS-0005-SM-9KNTJ	GTEX	15ETS	5	SM	9KNTJ	Whole Blood	5.961	0	1.512	0	0.3674	184.9	113.3	8.127
GTEX-15ETS-0426-SM-6PANI	GTEX	15ETS	426	SM	6PANI	Adipose - Subcutaneous	22.73	5.189	13.74	0.2583	1.558	6.491	17.87	1.04
GTEX-15ETS-1526-SM-6LPKM	GTEX	15ETS	1526	SM	6LPKM	Uterus	31.08	7.278	14.54	0.552	0	2.459	20.58	1.581
GTEX-15EU6-0005-SM-7P8RJ	GTEX	15EU6	5	SM	7P8RJ	Whole Blood	2.793	0.02403	1.097	0	5.414	120.8	38.75	1.112
GTEX-15EU6-1726-SM-6M48H	GTEX	15EU6	1726	SM	6M48H	Adipose - Visceral (Omentum)	19.3	4.676	18.33	0.09932	0.2545	10.76	14.31	1.067
GTEX-15FZZ-0826-SM-6LLJO	GTEX	15FZZ	826	SM	6LLJO	Ovary	35.09	18.26	10.76	0	1.891	4.005	16.19	1.401
GTEX-15FZZ-1026-SM-6AJBI	GTEX	15FZZ	1026	SM	6AJBI	Uterus	41.05	4.194	16.5	0.3407	0	4.965	18.67	3.355
GTEX-15G19-0006-SM-9KNW6	GTEX	15G19	6	SM	9KNW6	Whole Blood	18.22	1.1	4.102	0	0.02017	7.508	16.84	57.62
GTEX-15G19-0226-SM-6PAL2	GTEX	15G19	226	SM	6PAL2	Adipose - Subcutaneous	32.02	6.106	22.29	0.07475	21.29	6.856	18.01	3.078
GTEX-15G19-1126-SM-7KUEL	GTEX	15G19	1126	SM	7KUEL	Adipose - Visceral (Omentum)	15.82	3.142	21.53	0	2.133	11.16	24.55	3.755
GTEX-15G1A-0006-SM-7PC1Z	GTEX	15G1A	6	SM	7PC1Z	Whole Blood	3.259	0	0.7867	0.1248	15.42	40.29	59.08	2.301
GTEX-15RIE-0006-SM-7MKF8	GTEX	15RIE	6	SM	7MKF8	Whole Blood	9.933	0.09306	3.034	0.06992	0.01558	33.56	26.59	6.96
GTEX-15RIE-0126-SM-7KUF8	GTEX	15RIE	126	SM	7KUF8	Adipose - Visceral (Omentum)	29.84	2.677	22.47	1.136	0.2741	14.28	19.5	1.745
GTEX-15RIE-2326-SM-7KFSC	GTEX	15RIE	2326	SM	7KFSC	Adipose - Subcutaneous	25.37	8.312	18.75	0.4175	0.2791	6.465	12.73	1.059
GTEX-15RIF-0005-SM-7RHGH	GTEX	15RIF	5	SM	7RHGH	Whole Blood	7.58	0.3203	2.527	0	3.293	59.15	72.87	5.228
GTEX-15RIG-0006-SM-7PC1N	GTEX	15RIG	6	SM	7PC1N	Whole Blood	8.688	0.2783	2.313	0	2.007	122.3	65.79	5.268
GTEX-15RJ7-0006-SM-7RHHM	GTEX	15RJ7	6	SM	7RHHM	Whole Blood	13.28	0.06084	2.259	0	0.2716	23.49	35.5	16.27
GTEX-15RJE-0006-SM-7PC1J	GTEX	15RJE	6	SM	7PC1J	Whole Blood	6.669	0.1848	0.9007	0	0.6072	8.646	14.36	6.638
GTEX-15SB6-0005-SM-7P8OO	GTEX	15SB6	5	SM	7P8OO	Whole Blood	6.641	0.03991	1.692	0	0.04343	79.11	56.41	5.713
GTEX-15SB6-1426-SM-7KUEM	GTEX	15SB6	1426	SM	7KUEM	Vagina	26.36	2.55	13.72	0	0.08683	5.433	14.01	1.829
GTEX-15SDE-0006-SM-7PC19	GTEX	15SDE	6	SM	7PC19	Whole Blood	16.12	0.1229	3.562	0.04616	0.2263	50.05	55.26	23.97
GTEX-15SDE-0926-SM-6LPIA	GTEX	15SDE	926	SM	6LPIA	Ovary	30.27	13.28	14.94	0.6046	0.3705	3.592	12.54	0.6712
GTEX-15SDE-1726-SM-6LPJS	GTEX	15SDE	1726	SM	6LPJS	Vagina	20.64	1.239	7.86	0.1201	0.0803	1.541	10.38	2.796
GTEX-15SDE-2426-SM-7KFRC	GTEX	15SDE	2426	SM	7KFRC	Adipose - Subcutaneous	27.37	2.917	17.48	0.06876	6.071	5.425	17.03	2.659
GTEX-15SHU-2326-SM-7KUMC	GTEX	15SHU	2326	SM	7KUMC	Adipose - Visceral (Omentum)	6.963	3.648	6.879	0.2171	0.04233	4.321	9.55	1.769
GTEX-15SHU-2926-SM-7KUKT	GTEX	15SHU	2926	SM	7KUKT	Vagina	24.72	6.945	10.36	0.1581	0.1277	1.71	21.73	1.26
GTEX-15SKB-1626-SM-6PAL6	GTEX	15SKB	1626	SM	6PAL6	Adipose - Visceral (Omentum)	21.22	1.582	16.92	0.1302	1.092	29.6	19.9	2.565
GTEX-15UF6-2026-SM-6LPI3	GTEX	15UF6	2026	SM	6LPI3	Ovary	23.41	14.86	13.4	1.063	0.0677	0.6137	11.4	0.1088
GTEX-15UF6-2126-SM-6M46Z	GTEX	15UF6	2126	SM	6M46Z	Vagina	29.83	9.855	14.81	1.028	8.332	8.458	17.91	0.8742
GTEX-15UKP-0526-SM-7KFRO	GTEX	15UKP	526	SM	7KFRO	Adipose - Subcutaneous	28.87	5.727	16.23	0	20.57	3.205	21.03	0.2026
GTEX-15UKP-1426-SM-7KUDX	GTEX	15UKP	1426	SM	7KUDX	Adipose - Visceral (Omentum)	18.51	10.7	11.58	0	4.616	3.988	14.78	0.5475
GTEX-169BO-0426-SM-7EPI1	GTEX	169BO	426	SM	7EPI1	Adipose - Visceral (Omentum)	20.62	3.134	12.64	0	0.249	7.283	17.47	1.472
GTEX-169BO-1426-SM-9MQJT	GTEX	169BO	1426	SM	9MQJT	Adipose - Subcutaneous	28.55	5.617	18.04	0.3069	1.687	3.234	19.83	0.5862
GTEX-16A39-0726-SM-7KUEB	GTEX	16A39	726	SM	7KUEB	Uterus	34.4	23.9	15.33	0.09869	0.09345	4.667	19.5	1.873
GTEX-16AAH-0005-SM-7P8RD	GTEX	16AAH	5	SM	7P8RD	Whole Blood	2.703	0.1532	0.9057	0	0.02565	82.45	31.2	5.524
GTEX-16AAH-1526-SM-7LT9W	GTEX	16AAH	1526	SM	7LT9W	Adipose - Visceral (Omentum)	14.46	5.412	17.25	0	0.2886	24.45	15.83	1.014
GTEX-16AAH-2026-SM-7LG5F	GTEX	16AAH	2026	SM	7LG5F	Adipose - Subcutaneous	34.12	30.57	12.78	0	4.007	6.593	14.77	0.4076
GTEX-16BQI-0006-SM-7SB6K	GTEX	16BQI	6	SM	7SB6K	Whole Blood	10.5	0.04742	2.245	0	1.762	112.8	57.11	12.79
GTEX-16BQI-0526-SM-6PAM8	GTEX	16BQI	526	SM	6PAM8	Adipose - Subcutaneous	22.81	3.777	17.53	0.156	0.9473	14.83	20.12	2.528
GTEX-16BQI-1126-SM-7KULF	GTEX	16BQI	1126	SM	7KULF	Adipose - Visceral (Omentum)	12.83	3.331	8.671	0.739	0.5764	4.374	14.31	0.9863
GTEX-16GPK-0226-SM-7DUFI	GTEX	16GPK	226	SM	7DUFI	Adipose - Subcutaneous	24.51	10.28	14.89	0	2.61	5.034	14.62	1.054
GTEX-16GPK-1326-SM-7KUE4	GTEX	16GPK	1326	SM	7KUE4	Adipose - Visceral (Omentum)	25.25	8.128	15.34	0.4016	0.2871	6.25	19.55	5.44
GTEX-16MT8-0005-SM-7PBYO	GTEX	16MT8	5	SM	7PBYO	Whole Blood	4.086	0.1092	0.6318	0	0.0329	5.396	4.907	5.217
GTEX-16MT8-0526-SM-6PAM6	GTEX	16MT8	526	SM	6PAM6	Adipose - Subcutaneous	28.43	6.347	14.64	0.1348	5.261	9.594	16.7	2.196
GTEX-16MT8-2226-SM-6LPK2	GTEX	16MT8	2226	SM	6LPK2	Ovary	16.39	8.906	10.62	0.9734	6.608	4.019	14.93	0.5228
GTEX-16MT9-0006-SM-7MXTU	GTEX	16MT9	6	SM	7MXTU	Whole Blood	13.12	0.4519	2.16	0.1873	0.04174	57.87	22.51	52.9
GTEX-16MTA-0005-SM-7RHFT	GTEX	16MTA	5	SM	7RHFT	Whole Blood	6.684	0.07449	1.963	0	0.4347	118	42.87	3.963
GTEX-16MTA-1326-SM-6PALX	GTEX	16MTA	1326	SM	6PALX	Adipose - Visceral (Omentum)	14.21	1.805	11.91	0.05069	0.4744	15.37	12.55	1.252
GTEX-16MTA-2126-SM-6PALC	GTEX	16MTA	2126	SM	6PALC	Adipose - Subcutaneous	29.35	7.101	22.35	0	0.6607	6.519	18.79	0.805
GTEX-16NGA-0006-SM-9JGFQ	GTEX	16NGA	6	SM	9JGFQ	Whole Blood	5.986	0.05365	2.543	0	0.09281	152.6	50.35	6.601
GTEX-16NGA-0426-SM-7LG6K	GTEX	16NGA	426	SM	7LG6K	Ovary	29.94	3.518	16.28	0.4005	0.7853	1.313	13.74	0.2151
GTEX-16NGA-0526-SM-731AJ	GTEX	16NGA	526	SM	731AJ	Adipose - Visceral (Omentum)	16.31	17.52	13.75	0.1915	0.2133	6.689	14.46	0.8742
GTEX-16NGA-0626-SM-72D72	GTEX	16NGA	626	SM	72D72	Uterus	34.22	6.757	26.18	0.6347	0.01768	3.016	22	0.8806
GTEX-16NGA-1626-SM-72D6M	GTEX	16NGA	1626	SM	72D6M	Vagina	16.12	1.736	8.963	0	0.2295	4.209	18.51	0.3933
GTEX-16NGA-1826-SM-7LG5L	GTEX	16NGA	1826	SM	7LG5L	Adipose - Subcutaneous	21	8.823	14.24	0.07255	0.3435	4.241	17.11	0.5585
GTEX-16NPV-0005-SM-7PC2F	GTEX	16NPV	5	SM	7PC2F	Whole Blood	13.05	0.5775	1.716	0	0.06296	55.64	24.72	26.09
GTEX-16NPV-0626-SM-7IGOR	GTEX	16NPV	626	SM	7IGOR	Adipose - Visceral (Omentum)	21.26	3.819	17.69	0.2367	0.8834	26.24	17.35	3.941
GTEX-16NPV-2526-SM-6M483	GTEX	16NPV	2526	SM	6M483	Vagina	23.2	14.32	10.94	0.3888	0.1877	4.004	17.28	1.299
GTEX-16NPX-0005-SM-7MKGG	GTEX	16NPX	5	SM	7MKGG	Whole Blood	32.98	0.1253	2.303	0.1884	0.07345	9.892	23.89	65.66
GTEX-16NPX-0326-SM-7EWDI	GTEX	16NPX	326	SM	7EWDI	Adipose - Subcutaneous	27.92	20.85	19.5	0	2.79	13.57	17.43	3.136
GTEX-16NPX-1026-SM-6PAM7	GTEX	16NPX	1026	SM	6PAM7	Adipose - Visceral (Omentum)	23.35	14.27	21.04	0.4644	1.117	18.82	15.83	3.672
GTEX-16XZY-0006-SM-7SB99	GTEX	16XZY	6	SM	7SB99	Whole Blood	10.19	0.0463	2.103	0	1.69	32.36	48.32	8.546
GTEX-16XZY-2526-SM-7DHL2	GTEX	16XZY	2526	SM	7DHL2	Adipose - Subcutaneous	25.63	5.664	14.08	0.08577	18.94	4.015	13.23	1.367
GTEX-16XZZ-0006-SM-7MKF5	GTEX	16XZZ	6	SM	7MKF5	Whole Blood	2.572	0.02162	0.9669	0	0.01448	13.36	4.677	1.931
GTEX-16XZZ-0226-SM-7MGVJ	GTEX	16XZZ	226	SM	7MGVJ	Adipose - Subcutaneous	12.75	4.481	5.125	0.1973	0.775	6.705	9.676	0.7772
GTEX-16XZZ-1626-SM-7KUEC	GTEX	16XZZ	1626	SM	7KUEC	Adipose - Visceral (Omentum)	9.804	1.551	9.334	0.1726	1.173	19.03	12.13	1.36
GTEX-16YQH-0006-SM-7P8OQ	GTEX	16YQH	6	SM	7P8OQ	Whole Blood	9.12	0.3843	2.497	0.1249	0.006956	40.29	13.27	13.25
GTEX-16YQH-0226-SM-6PALD	GTEX	16YQH	226	SM	6PALD	Adipose - Subcutaneous	21.93	5.72	18.8	0.1528	1.843	8.279	16.36	2.025
GTEX-16Z82-0005-SM-7PBXZ	GTEX	16Z82	5	SM	7PBXZ	Whole Blood	12.72	0.426	3.679	0	0.04214	52.43	12.63	39.08
GTEX-178AV-0005-SM-9JGFM	GTEX	178AV	5	SM	9JGFM	Whole Blood	8.33	0.1301	1.16	0	0.04357	59.35	29.31	12.59
GTEX-178AV-0626-SM-6PAM1	GTEX	178AV	626	SM	6PAM1	Adipose - Visceral (Omentum)	17.49	9.637	12.53	0.2538	0.1908	7.116	17.36	2.295
GTEX-17EUY-0006-SM-7P8SB	GTEX	17EUY	6	SM	7P8SB	Whole Blood	9.057	0.153	3.979	0	2.486	179.3	53.76	9.61
GTEX-17EUY-0526-SM-7EWDE	GTEX	17EUY	526	SM	7EWDE	Adipose - Subcutaneous	34.01	48.32	13.78	0	5.324	5.268	14.64	0.3789
GTEX-17EVP-0005-SM-7P8RC	GTEX	17EVP	5	SM	7P8RC	Whole Blood	8.014	0.2793	1.388	0.1975	0	9.669	9.176	14.16
GTEX-17EVP-0426-SM-79OKG	GTEX	17EVP	426	SM	79OKG	Adipose - Subcutaneous	23.23	3.575	17.64	0.2964	1.717	12.29	14.86	1.804
GTEX-17EVP-1426-SM-79OMN	GTEX	17EVP	1426	SM	79OMN	Adipose - Visceral (Omentum)	25.96	13.55	14.88	0.2308	0.3085	13.11	17.39	2.892
GTEX-17EVQ-0006-SM-7MGWB	GTEX	17EVQ	6	SM	7MGWB	Whole Blood	1.509	0.03274	0.9776	0	0	5.097	1.495	3.171
GTEX-17EVQ-0626-SM-7KFTB	GTEX	17EVQ	626	SM	7KFTB	Adipose - Visceral (Omentum)	23.16	3.122	14.32	0	4.372	37.47	18.92	4.435
GTEX-17F96-0726-SM-793CB	GTEX	17F96	726	SM	793CB	Adipose - Visceral (Omentum)	20.29	9.101	22.04	0.9139	0.1746	22.15	20.1	2.875
GTEX-17F96-1726-SM-7IGMB	GTEX	17F96	1726	SM	7IGMB	Adipose - Subcutaneous	20.89	5.892	14.12	0.2964	1.02	10.81	19.05	1.141
GTEX-17F97-0426-SM-7LT9U	GTEX	17F97	426	SM	7LT9U	Adipose - Subcutaneous	30.84	22.62	16.81	0.4055	6.205	12.67	15.9	3.001
GTEX-17F97-1226-SM-79OJT	GTEX	17F97	1226	SM	79OJT	Adipose - Visceral (Omentum)	28.71	2.838	17.14	0.5415	2.941	39.89	19.89	10.01
GTEX-17F98-0326-SM-7DHLH	GTEX	17F98	326	SM	7DHLH	Adipose - Visceral (Omentum)	21.13	4.272	17.45	0	1.149	5.346	17.25	0.6287
GTEX-17F98-1126-SM-79OJS	GTEX	17F98	1126	SM	79OJS	Adipose - Subcutaneous	27.4	14.04	19.22	0	9.784	6.009	18.45	0.3654
GTEX-17F9E-1326-SM-7DHL4	GTEX	17F9E	1326	SM	7DHL4	Adipose - Visceral (Omentum)	20.56	1.701	15.67	0.1719	0.06224	5.922	12.8	1.246
GTEX-17F9Y-0326-SM-7IGLS	GTEX	17F9Y	326	SM	7IGLS	Adipose - Subcutaneous	19.83	28.35	16.58	0.4134	2.199	17.41	12.48	2.424
GTEX-17F9Y-0726-SM-7LT9G	GTEX	17F9Y	726	SM	7LT9G	Adipose - Visceral (Omentum)	14.95	7.562	13.76	0.483	0.3468	8.161	16.8	1.403
GTEX-17F9Y-2326-SM-7DUFP	GTEX	17F9Y	2326	SM	7DUFP	Vagina	13.35	3.331	11.57	0.615	0.51	3.621	22.07	1.309
GTEX-17GQL-0005-SM-7MKF4	GTEX	17GQL	5	SM	7MKF4	Whole Blood	14.24	0.04508	0.8276	0	0.6792	4.7	34.21	2.555
GTEX-17GQL-0826-SM-731AM	GTEX	17GQL	826	SM	731AM	Adipose - Visceral (Omentum)	27.32	2.539	15.91	0	1.053	7.337	19.08	1.025
GTEX-17HG3-0006-SM-7MKFE	GTEX	17HG3	6	SM	7MKFE	Whole Blood	10.23	0.3576	2.467	0	0	32.53	11.58	23.97
GTEX-17HG3-2326-SM-79OKH	GTEX	17HG3	2326	SM	79OKH	Adipose - Subcutaneous	22.56	5.332	17.67	0.5211	0.7112	13.81	15.99	1.679
GTEX-17HGU-0006-SM-7MXT8	GTEX	17HGU	6	SM	7MXT8	Whole Blood	16.89	0.03735	1.387	0.07483	0.2376	3.948	17.23	21.28
GTEX-17HGU-0326-SM-7DUER	GTEX	17HGU	326	SM	7DUER	Adipose - Subcutaneous	30.16	14.07	18.95	0.5758	1.938	9.109	19.24	1.929
GTEX-17HGU-1726-SM-79OKM	GTEX	17HGU	1726	SM	79OKM	Adipose - Visceral (Omentum)	24.31	4.801	18.85	0	0.2974	5.135	19.72	1.183
GTEX-17HHE-0005-SM-7P8OT	GTEX	17HHE	5	SM	7P8OT	Whole Blood	13.19	0.2255	2.23	0	0.04356	16.28	29.97	23.09
GTEX-17HHE-1526-SM-793AS	GTEX	17HHE	1526	SM	793AS	Adipose - Visceral (Omentum)	16.06	7.279	18.66	0	0.06323	6.229	21.96	1.644
GTEX-17HHE-1926-SM-7EPGW	GTEX	17HHE	1926	SM	7EPGW	Adipose - Subcutaneous	19.68	10.21	19.37	0	0.4914	2.711	19.13	1.048
GTEX-17HHY-0006-SM-7MXT4	GTEX	17HHY	6	SM	7MXT4	Whole Blood	14.81	0.3259	2.298	0	0	9.555	8.652	28.7
GTEX-17HHY-0226-SM-793BQ	GTEX	17HHY	226	SM	793BQ	Adipose - Subcutaneous	31.1	9.558	17.64	0.1161	3.078	8.164	17.36	2.099
GTEX-17HHY-1026-SM-7LG5E	GTEX	17HHY	1026	SM	7LG5E	Adipose - Visceral (Omentum)	24.71	14.01	11.89	0.7849	0.341	7.199	22.58	2.558
GTEX-17HII-0005-SM-7MKF6	GTEX	17HII	5	SM	7MKF6	Whole Blood	2.876	0.02378	0.7322	0	0.01593	18.49	11.75	4.786
GTEX-17HII-0326-SM-7LG4X	GTEX	17HII	326	SM	7LG4X	Adipose - Subcutaneous	18.79	8.506	17.59	0.1517	0.9466	2.776	20.4	0.3939
GTEX-17HII-0826-SM-7DUFH	GTEX	17HII	826	SM	7DUFH	Adipose - Visceral (Omentum)	21.1	3.97	17.86	0.3345	0.6585	23.13	13.02	5.311
GTEX-17JCI-0005-SM-7P8OL	GTEX	17JCI	5	SM	7P8OL	Whole Blood	14.09	0.1328	3.015	0	0.02426	19.82	14.36	27.46
GTEX-17JCI-1626-SM-7EPGZ	GTEX	17JCI	1626	SM	7EPGZ	Adipose - Visceral (Omentum)	32.04	5.735	20.26	0.402	0.4199	10.22	16.6	3.095
GTEX-17JCI-2326-SM-7IGPC	GTEX	17JCI	2326	SM	7IGPC	Ovary	30.77	28.73	11.84	0.5785	0.145	0.2062	7.934	0.1295
GTEX-17JCI-2526-SM-7DHLB	GTEX	17JCI	2526	SM	7DHLB	Vagina	37.59	26.88	15.55	0.1411	0.3459	5.7	14.46	2.249
GTEX-17KNJ-0005-SM-7PBYB	GTEX	17KNJ	5	SM	7PBYB	Whole Blood	11.32	0.1369	3.746	0	0.6111	68.64	64.31	11.51
GTEX-17KNJ-0426-SM-718AK	GTEX	17KNJ	426	SM	718AK	Adipose - Visceral (Omentum)	12.77	5.614	12.09	0.04855	0.2001	3.6	12.27	1.06
GTEX-17KNJ-2226-SM-DKPOU	GTEX	17KNJ	2226	SM	DKPOU	Adipose - Subcutaneous	26.54	9.552	11.33	0.06755	4.124	6.453	16.96	2.624
GTEX-17MF6-0226-SM-7LG4G	GTEX	17MF6	226	SM	7LG4G	Adipose - Subcutaneous	22.38	10.02	13.36	0	0.845	5.619	12.24	1.17
GTEX-17MF6-1326-SM-79ONE	GTEX	17MF6	1326	SM	79ONE	Adipose - Visceral (Omentum)	17.09	2.461	13.41	0.2528	0.176	9.342	14.77	2.082
GTEX-17MFQ-0006-SM-7PBXP	GTEX	17MFQ	6	SM	7PBXP	Whole Blood	10.77	0.07645	3.133	0	1.086	90.73	74.69	10.19
GTEX-17MFQ-1126-SM-7LT9O	GTEX	17MFQ	1126	SM	7LT9O	Adipose - Visceral (Omentum)	18.61	7.099	19.38	0.5709	0.4174	15.28	14.45	2.811
GTEX-17MFQ-1826-SM-7DHLS	GTEX	17MFQ	1826	SM	7DHLS	Adipose - Subcutaneous	32.98	46.84	22.08	0.3074	1.838	8.57	17.86	1.412
GTEX-183FY-0005-SM-9KNTO	GTEX	183FY	5	SM	9KNTO	Whole Blood	9.755	0.02332	2.569	0	1.905	254.8	74.8	10.97
GTEX-183FY-0326-SM-793BY	GTEX	183FY	326	SM	793BY	Adipose - Subcutaneous	24.73	13.59	15.39	0.1079	3.065	11.69	14.18	2.241
GTEX-183FY-1226-SM-7DHLK	GTEX	183FY	1226	SM	7DHLK	Adipose - Visceral (Omentum)	16.19	2.617	15.29	0	0.446	11.78	9.981	1.416
GTEX-183WM-0005-SM-9JGFW	GTEX	183WM	5	SM	9JGFW	Whole Blood	5.169	0.4824	1.66	0.2	6.42	214.1	23.19	21.29
GTEX-183WM-0226-SM-7LT8T	GTEX	183WM	226	SM	7LT8T	Adipose - Subcutaneous	27.25	9.722	16.97	0	74.17	27.2	17.19	6.161
GTEX-183WM-1926-SM-72D5F	GTEX	183WM	1926	SM	72D5F	Ovary	18.45	11.24	17.65	0.799	3.911	1.492	15.74	0.8379
GTEX-183WM-2126-SM-7LG4I	GTEX	183WM	2126	SM	7LG4I	Vagina	22.49	12.87	16.44	0.806	3.246	14.02	20.8	3.276
GTEX-18465-0006-SM-7SB6R	GTEX	18465	6	SM	7SB6R	Whole Blood	11.77	0.2567	3.152	0	0	118	14.45	33.41
GTEX-18465-0226-SM-7LG5M	GTEX	18465	226	SM	7LG5M	Adipose - Subcutaneous	24.87	30.76	14	0.3429	1.681	2.383	14.3	2.225
GTEX-18465-1826-SM-731BB	GTEX	18465	1826	SM	731BB	Adipose - Visceral (Omentum)	25.91	7.328	19.03	1.288	0.3659	8.6	20.74	2.951
GTEX-18A66-0005-SM-7SB6U	GTEX	18A66	5	SM	7SB6U	Whole Blood	8.697	0.2859	2.86	0	11.36	137.8	31.69	22.3
GTEX-18A66-0326-SM-718BE	GTEX	18A66	326	SM	718BE	Adipose - Subcutaneous	28.14	6.213	25.12	0	4.98	7.506	20.32	0.8447
GTEX-18A66-1926-SM-7LTAG	GTEX	18A66	1926	SM	7LTAG	Adipose - Visceral (Omentum)	20.32	5.653	19.69	0	0.5225	10.22	19.65	0.9676
GTEX-18A67-0006-SM-7SB6T	GTEX	18A67	6	SM	7SB6T	Whole Blood	12.7	0.09393	3.907	0.08066	1.074	102.5	52.56	13.99
GTEX-18A67-0226-SM-7LG67	GTEX	18A67	226	SM	7LG67	Adipose - Subcutaneous	31.64	11.47	24.91	0	8.785	4.23	22.33	0.9382
GTEX-18A67-1326-SM-7LT8V	GTEX	18A67	1326	SM	7LT8V	Adipose - Visceral (Omentum)	18.95	3.464	16.47	0.2431	0.7086	4.89	16.18	1.146
GTEX-18A6Q-0005-SM-9KNVX	GTEX	18A6Q	5	SM	9KNVX	Whole Blood	22.22	0.5521	8.214	0.1844	0.01027	158.6	18.58	56.16
GTEX-18A6Q-0226-SM-718AS	GTEX	18A6Q	226	SM	718AS	Adipose - Subcutaneous	24.98	5.014	19.59	0.1612	2.568	9.709	16.37	2.381
GTEX-18A6Q-1026-SM-7LT9S	GTEX	18A6Q	1026	SM	7LT9S	Adipose - Visceral (Omentum)	24.77	7.852	17.27	0.07814	0.4396	36.26	17.63	12.83
GTEX-18A7A-0006-SM-7PC1P	GTEX	18A7A	6	SM	7PC1P	Whole Blood	12.76	0.2957	2.512	0	0.0198	32.75	12.58	30.74
GTEX-18A7A-0326-SM-731AT	GTEX	18A7A	326	SM	731AT	Adipose - Subcutaneous	33.21	11.1	21.13	0.248	1.803	7.336	17.08	2.419
GTEX-18A7A-0926-SM-7LT8H	GTEX	18A7A	926	SM	7LT8H	Adipose - Visceral (Omentum)	20.82	9.506	14.95	0.1894	0.2814	8.311	15.7	2.995
GTEX-18A7A-2626-SM-7LG6L	GTEX	18A7A	2626	SM	7LG6L	Ovary	33.47	13.52	14.94	1.344	10.03	0.4046	16.63	0.1604
GTEX-18A7A-2826-SM-7LT8J	GTEX	18A7A	2826	SM	7LT8J	Vagina	28.39	9.259	11.23	0.3994	0.1632	3.765	18.36	1.406
GTEX-18A7B-0005-SM-7PC1D	GTEX	18A7B	5	SM	7PC1D	Whole Blood	2.846	0.07238	0.6975	0	0.135	11.3	8.579	5.018
GTEX-18A7B-1226-SM-718AU	GTEX	18A7B	1226	SM	718AU	Adipose - Visceral (Omentum)	15.27	2.773	12.07	0	0.7065	17.47	9.228	2.844
GTEX-18D9A-0005-SM-7SB7H	GTEX	18D9A	5	SM	7SB7H	Whole Blood	8.979	0.9406	3.649	0	0.2812	60.82	15.77	18.13
GTEX-18D9A-0726-SM-7LTA7	GTEX	18D9A	726	SM	7LTA7	Adipose - Visceral (Omentum)	10.85	4.536	10.06	0.2858	0.07641	10.61	8.286	0.7777
GTEX-18D9A-0826-SM-718C1	GTEX	18D9A	826	SM	718C1	Ovary	34.74	5.91	16.4	0.4911	0.57	3.307	15.15	0.2345
GTEX-18D9A-1026-SM-7KFRU	GTEX	18D9A	1026	SM	7KFRU	Vagina	34.34	4.45	10.78	0	0.3633	2.668	22.21	0.5616
GTEX-18D9A-2026-SM-718BL	GTEX	18D9A	2026	SM	718BL	Adipose - Subcutaneous	24.75	6.136	15.3	0.2023	0.1352	8.236	16.57	1.642
GTEX-18D9B-0005-SM-7PBYL	GTEX	18D9B	5	SM	7PBYL	Whole Blood	5.547	0.06804	0.6895	0	0.5354	23.3	23.31	4.448
GTEX-18D9B-1726-SM-7LTAP	GTEX	18D9B	1726	SM	7LTAP	Adipose - Visceral (Omentum)	18.5	4.38	13.82	0	1.326	6.944	14.16	0.8199
GTEX-18D9U-0006-SM-7SB6M	GTEX	18D9U	6	SM	7SB6M	Whole Blood	28.98	0.03185	4.868	0	0.4212	75.54	44.96	54.05
GTEX-18D9U-0426-SM-731AN	GTEX	18D9U	426	SM	731AN	Adipose - Visceral (Omentum)	13.5	2.867	14.04	0.1863	0.5915	14.83	14.55	1.284
GTEX-18D9U-0726-SM-7LG5J	GTEX	18D9U	726	SM	7LG5J	Adipose - Subcutaneous	23.78	33.72	11.36	0.1682	2.492	0.9992	13.66	0.542
GTEX-18QFQ-0006-SM-7SB6X	GTEX	18QFQ	6	SM	7SB6X	Whole Blood	14.84	0.09559	4.56	0	1.67	76.82	52.48	12.45
GTEX-18QFQ-0226-SM-731BQ	GTEX	18QFQ	226	SM	731BQ	Adipose - Subcutaneous	22.93	12.75	18.88	0	0.4982	4.817	13.5	1.094
GTEX-18QFQ-1326-SM-731CF	GTEX	18QFQ	1326	SM	731CF	Adipose - Visceral (Omentum)	15.04	4.421	19.1	0.116	0.1681	12.13	8.643	2.556
GTEX-1A32A-0006-SM-7PC1Y	GTEX	1A32A	6	SM	7PC1Y	Whole Blood	6.659	0.1057	1.587	0	0.05753	22.58	8.845	5.746
GTEX-1A32A-0226-SM-718B2	GTEX	1A32A	226	SM	718B2	Adipose - Subcutaneous	25.82	7.999	16.36	0	3.758	5.78	8.167	2.024
GTEX-1A32A-0926-SM-718AB	GTEX	1A32A	926	SM	718AB	Adipose - Visceral (Omentum)	17.82	0.5348	13.83	0	0.3391	13.36	14.45	0.4775
GTEX-1A32A-2726-SM-73KVU	GTEX	1A32A	2726	SM	73KVU	Ovary	32.33	14.08	14.24	0.2037	0.8736	0.6775	7.584	0.5834
GTEX-1A32A-2826-SM-72D5S	GTEX	1A32A	2826	SM	72D5S	Uterus	30.46	4.177	13.68	1.637	0.0608	1.297	14.97	0.4641
GTEX-1A3MV-0005-SM-7PC1O	GTEX	1A3MV	5	SM	7PC1O	Whole Blood	10.18	0.138	1.817	0.1843	0.8882	13.23	48.36	11.88
GTEX-1A3MV-0626-SM-731CH	GTEX	1A3MV	626	SM	731CH	Adipose - Visceral (Omentum)	15.04	4.224	15.44	0	0.5056	16.35	15.76	1.687
GTEX-1A3MV-2126-SM-718BV	GTEX	1A3MV	2126	SM	718BV	Adipose - Subcutaneous	26.39	6.979	15.95	0	2.182	10.81	18.86	1.416
GTEX-1A3MW-0006-SM-7MKGU	GTEX	1A3MW	6	SM	7MKGU	Whole Blood	6.986	0.1497	2.262	0	9.132	101.8	17.44	5.975
GTEX-1A3MW-0226-SM-7939O	GTEX	1A3MW	226	SM	7939O	Adipose - Subcutaneous	30.54	2.56	16.61	0	18.65	8.692	13.43	0.4216
GTEX-1A3MX-0005-SM-7MGW7	GTEX	1A3MX	5	SM	7MGW7	Whole Blood	1.527	0.03089	0.2676	0	0.1345	20.12	4.162	1.812
GTEX-1A3MX-0226-SM-731C4	GTEX	1A3MX	226	SM	731C4	Adipose - Subcutaneous	38.72	10.01	15.18	0.4902	18.76	4.864	16.18	0.7899
GTEX-1A3MX-0826-SM-72D64	GTEX	1A3MX	826	SM	72D64	Adipose - Visceral (Omentum)	13.52	3.887	11.43	0	0.5246	11.67	12.85	0.875
GTEX-1A8FM-0006-SM-7MGWI	GTEX	1A8FM	6	SM	7MGWI	Whole Blood	6.349	0.1242	0.8648	0	0.0104	7.274	4.762	14.1
GTEX-1A8FM-0126-SM-7SB7P	GTEX	1A8FM	126	SM	7SB7P	Adipose - Subcutaneous	26.39	6.605	22.41	0.09951	0.5876	12.01	13.74	4.151
GTEX-1A8FM-2126-SM-7PC27	GTEX	1A8FM	2126	SM	7PC27	Adipose - Visceral (Omentum)	16.56	2.929	12.18	0.1455	0.2067	9.336	10.69	4.39
GTEX-1A8FM-2226-SM-7PC1C	GTEX	1A8FM	2226	SM	7PC1C	Ovary	30.26	10.39	13.72	0.8262	0.1151	7.435	12.38	2.718
GTEX-1A8FM-2326-SM-7MKGC	GTEX	1A8FM	2326	SM	7MKGC	Uterus	52.68	11.82	16.47	0.6342	0.01413	0.6932	21.06	5.2
GTEX-1A8FM-2426-SM-7IGPE	GTEX	1A8FM	2426	SM	7IGPE	Vagina	28.41	3.599	8.271	0	0.1004	1.184	29.78	1.519
GTEX-1A8G6-0006-SM-7PC1X	GTEX	1A8G6	6	SM	7PC1X	Whole Blood	13.01	0.3205	3.248	0.0602	0.006707	53.15	19.02	33.58
GTEX-1A8G6-0526-SM-7PC1E	GTEX	1A8G6	526	SM	7PC1E	Adipose - Subcutaneous	23.17	10.37	16.52	0.2111	10.03	4.933	13.24	1.814
GTEX-1A8G6-2026-SM-73KYC	GTEX	1A8G6	2026	SM	73KYC	Adipose - Visceral (Omentum)	18.39	9.355	14.03	0.3298	0.4593	7.269	11.11	4.015
GTEX-1A8G7-0006-SM-7P8RM	GTEX	1A8G7	6	SM	7P8RM	Whole Blood	13.92	0.2884	3.238	0	0.008046	36.74	17.02	32.48
GTEX-1A8G7-0226-SM-731AS	GTEX	1A8G7	226	SM	731AS	Adipose - Subcutaneous	30.98	34.61	13.95	0	0.8107	7.795	9.822	0.8832
GTEX-1A8G7-1226-SM-73KYP	GTEX	1A8G7	1226	SM	73KYP	Adipose - Visceral (Omentum)	19.24	16.2	15.09	0	0.5107	17.08	16.64	4.664
GTEX-1AMEY-0005-SM-7PBYK	GTEX	1AMEY	5	SM	7PBYK	Whole Blood	3.795	0.0521	1.366	0	0.4536	110.4	48.3	4.037
GTEX-1AMEY-0526-SM-72D62	GTEX	1AMEY	526	SM	72D62	Adipose - Visceral (Omentum)	16.27	13.41	14.29	0	0.2831	9.202	11.95	1.632
GTEX-1AMEY-0626-SM-72D6B	GTEX	1AMEY	626	SM	72D6B	Uterus	31.26	8.564	22.12	0.7784	0.06505	3.769	17.84	0.5749
GTEX-1AMEY-0926-SM-72D6G	GTEX	1AMEY	926	SM	72D6G	Ovary	21.64	14.3	16.69	0.676	1.619	3.775	13.92	0.1009
GTEX-1AMEY-1426-SM-7939I	GTEX	1AMEY	1426	SM	7939I	Adipose - Subcutaneous	20.48	6.184	19.4	0.2753	1.917	16.59	18.17	0.9859
GTEX-1AMFI-0006-SM-9KNTQ	GTEX	1AMFI	6	SM	9KNTQ	Whole Blood	10.33	0.1284	3.488	0	0.1419	310.8	61.69	16
GTEX-1AMFI-1026-SM-73KYM	GTEX	1AMFI	1026	SM	73KYM	Adipose - Visceral (Omentum)	20.21	4.023	17.09	0.3543	0.4441	4.82	17.11	0.7612
GTEX-1AMFI-1426-SM-731EL	GTEX	1AMFI	1426	SM	731EL	Ovary	35.21	2.054	23.02	0.1646	0.2017	1.408	11.41	0
GTEX-1AMFI-1526-SM-73KVY	GTEX	1AMFI	1526	SM	73KVY	Vagina	32.52	2.508	6.053	0.3677	0.06144	1.98	15.68	1.602
GTEX-1AMFI-2126-SM-731BT	GTEX	1AMFI	2126	SM	731BT	Adipose - Subcutaneous	29.34	16.17	16.96	0.2293	1.271	5.122	16.7	0.8621
GTEX-1AX8Z-0006-SM-9KNVB	GTEX	1AX8Z	6	SM	9KNVB	Whole Blood	10.74	0	1.782	0	25.74	100.7	79.14	14.4
GTEX-1AX8Z-1626-SM-73KWD	GTEX	1AX8Z	1626	SM	73KWD	Adipose - Visceral (Omentum)	19.08	5.905	14.64	0	4.421	8.152	14.33	1.264
GTEX-1AX9I-0005-SM-9MQKI	GTEX	1AX9I	5	SM	9MQKI	Whole Blood	16.67	0.5894	2.639	0	0.06579	66.88	22.78	34.89
GTEX-1AX9I-0226-SM-7SB75	GTEX	1AX9I	226	SM	7SB75	Adipose - Subcutaneous	22.34	16.52	16.66	0.2677	1.277	11.66	12.62	2.684
GTEX-1AX9I-1726-SM-731BX	GTEX	1AX9I	1726	SM	731BX	Adipose - Visceral (Omentum)	26.87	35.11	15.66	0.545	1.761	11.59	15.53	1.634
GTEX-1AX9J-0005-SM-9MQKU	GTEX	1AX9J	5	SM	9MQKU	Whole Blood	4.603	0.3253	0.9948	0	0.974	43.82	49.38	3.11
GTEX-1AX9J-0326-SM-73KXY	GTEX	1AX9J	326	SM	73KXY	Adipose - Subcutaneous	30.9	8.064	20.65	0.4206	2.103	6.396	18.61	1.167
GTEX-1AX9J-2226-SM-731CW	GTEX	1AX9J	2226	SM	731CW	Adipose - Visceral (Omentum)	21.1	3.824	20.25	0	0.4519	7.197	14.82	0.5568
GTEX-1AX9K-0006-SM-9KNVP	GTEX	1AX9K	6	SM	9KNVP	Whole Blood	6.145	0.02721	1.326	0	1.403	48.85	41.76	3.557
GTEX-1AX9K-0926-SM-7939G	GTEX	1AX9K	926	SM	7939G	Adipose - Visceral (Omentum)	15.24	5.231	16.1	0.3134	0.1746	11.49	10.91	0.4675
GTEX-1AX9K-2426-SM-73KZ4	GTEX	1AX9K	2426	SM	73KZ4	Adipose - Subcutaneous	37.82	6.4	21.29	0.4706	9.981	15.07	21.72	1.538
GTEX-1AYCT-0005-SM-7SB6V	GTEX	1AYCT	5	SM	7SB6V	Whole Blood	4.231	0	1.425	0	1.609	31.47	33.72	5.909
GTEX-1AYCT-1126-SM-79OO8	GTEX	1AYCT	1126	SM	79OO8	Adipose - Visceral (Omentum)	17.56	2.023	16.65	0	0.4888	6.495	12.25	2.029
GTEX-1AYCT-2226-SM-7SB98	GTEX	1AYCT	2226	SM	7SB98	Adipose - Subcutaneous	29.09	12.22	21.36	0	2.475	25.15	13.81	1.252
GTEX-1AYD5-0005-SM-7SB6L	GTEX	1AYD5	5	SM	7SB6L	Whole Blood	66.25	0.07205	4.704	0	0.04222	7.95	25.29	90.58
GTEX-1AYD5-0126-SM-7DUG5	GTEX	1AYD5	126	SM	7DUG5	Adipose - Visceral (Omentum)	18.33	3.065	11.52	0.1544	1.264	11.56	11.19	2.829
GTEX-1AYD5-2326-SM-73KXF	GTEX	1AYD5	2326	SM	73KXF	Adipose - Subcutaneous	30.58	8.701	17.38	0.1977	20.26	14.54	19.54	2.956
GTEX-1B8KE-0006-SM-7SB6W	GTEX	1B8KE	6	SM	7SB6W	Whole Blood	17.96	0.2036	8.286	0.2448	0.5864	140.1	54.68	15.73
GTEX-1B8KE-0826-SM-72D6S	GTEX	1B8KE	826	SM	72D6S	Adipose - Visceral (Omentum)	23.94	11.77	22.43	0	0.1937	4.982	22.16	0.8169
GTEX-1B8KE-2526-SM-73KYQ	GTEX	1B8KE	2526	SM	73KYQ	Adipose - Subcutaneous	21.78	18.07	22.61	0	0.3443	2.838	23.39	0.6002
GTEX-1B8KZ-0006-SM-7MXTJ	GTEX	1B8KZ	6	SM	7MXTJ	Whole Blood	3.732	0.02574	0.7844	0	0.02585	25.51	10.8	5.401
GTEX-1B8KZ-1026-SM-73KYN	GTEX	1B8KZ	1026	SM	73KYN	Adipose - Visceral (Omentum)	17.18	2.029	15.63	0	0.2762	8.436	16.78	3.178
GTEX-1B8KZ-1926-SM-7DUG8	GTEX	1B8KZ	1926	SM	7DUG8	Adipose - Subcutaneous	24.41	17.5	12.83	0.1646	1.884	10.93	13.69	2.519
GTEX-1B8L1-0005-SM-9MQK6	GTEX	1B8L1	5	SM	9MQK6	Whole Blood	18.37	1.264	4.125	0.2763	0.007695	5.186	7.395	26.02
GTEX-1B8L1-0126-SM-9KNVS	GTEX	1B8L1	126	SM	9KNVS	Adipose - Visceral (Omentum)	22.04	4.733	13.36	0.1444	0.1046	6.16	15.84	1.862
GTEX-1B8L1-2626-SM-7SB77	GTEX	1B8L1	2626	SM	7SB77	Adipose - Subcutaneous	29.82	60.4	16.95	0.1659	2.237	2.72	16.99	0.4752
GTEX-1B8SF-0005-SM-7MGVK	GTEX	1B8SF	5	SM	7MGVK	Whole Blood	8.581	0.7223	1.453	0	0	10.06	6.99	21.77
GTEX-1B8SF-0526-SM-7939F	GTEX	1B8SF	526	SM	7939F	Adipose - Subcutaneous	32.66	12.74	22.4	0	2.61	7.309	18.7	2.091
GTEX-1B8SF-1726-SM-73KZ5	GTEX	1B8SF	1726	SM	73KZ5	Adipose - Visceral (Omentum)	23.08	3.262	23.51	0.3381	0.4834	8.89	19.21	3.793
GTEX-1B8SG-0006-SM-7MKFA	GTEX	1B8SG	6	SM	7MKFA	Whole Blood	12.57	0.1447	1.942	0.1581	0.1233	55.24	10.8	19.79
GTEX-1B8SG-0226-SM-7939Q	GTEX	1B8SG	226	SM	7939Q	Adipose - Subcutaneous	17.87	7.928	20.15	0	1.844	2.513	20.08	0.1559
GTEX-1B8SG-1426-SM-7EWEM	GTEX	1B8SG	1426	SM	7EWEM	Adipose - Visceral (Omentum)	26.67	7.792	16.53	0.1094	0.573	10.38	18.11	2.527
GTEX-1B932-0005-SM-9KNTP	GTEX	1B932	5	SM	9KNTP	Whole Blood	17.88	0.153	1.498	0	0.4978	55.29	43.65	30.91
GTEX-1B932-0226-SM-7PBYH	GTEX	1B932	226	SM	7PBYH	Adipose - Subcutaneous	19.85	11.33	14.23	0.1118	21.57	12.72	19.66	1.581
GTEX-1B932-1726-SM-793A5	GTEX	1B932	1726	SM	793A5	Adipose - Visceral (Omentum)	20.64	4.347	14.84	0.1405	1.722	28.54	19.93	1.509
GTEX-1B932-2726-SM-731ER	GTEX	1B932	2726	SM	731ER	Uterus	29.93	9.356	15.13	0.2445	0	2.556	16.61	1.773
GTEX-1B933-0006-SM-7P8OP	GTEX	1B933	6	SM	7P8OP	Whole Blood	8.761	0.3085	0.9626	0	0.008608	12.32	6.393	23.96
GTEX-1B933-0526-SM-7EPHM	GTEX	1B933	526	SM	7EPHM	Adipose - Subcutaneous	37.17	12.12	16.23	0.3675	1.832	5.72	18.3	2.418
GTEX-1B933-1326-SM-7939U	GTEX	1B933	1326	SM	7939U	Adipose - Visceral (Omentum)	17.96	4.472	12.38	0	0.1259	4.208	18.52	3.148
GTEX-1B933-2126-SM-7MGXR	GTEX	1B933	2126	SM	7MGXR	Ovary	26.32	11.69	12.16	0.4974	0.9143	0.9751	14.89	0.5343
GTEX-1B97I-0005-SM-7PC1M	GTEX	1B97I	5	SM	7PC1M	Whole Blood	4.751	0.01322	2.196	0.07944	4.106	51.61	24.34	3.811
GTEX-1B97I-0526-SM-73KXE	GTEX	1B97I	526	SM	73KXE	Adipose - Visceral (Omentum)	17.27	4.656	13.44	0	0.3552	3.073	14.9	0.5708
GTEX-1B97I-1726-SM-7939V	GTEX	1B97I	1726	SM	7939V	Adipose - Subcutaneous	26.63	15.34	20.57	0	4.55	9.418	12.59	1.296
GTEX-1B97J-0005-SM-7MXT5	GTEX	1B97J	5	SM	7MXT5	Whole Blood	3.279	0.02556	0.7554	0	0.7275	19.66	30.27	2.875
GTEX-1B97J-0226-SM-79392	GTEX	1B97J	226	SM	79392	Uterus	34.71	2.831	28.07	0.5005	0.01859	3.885	21.94	0.9557
GTEX-1B97J-1126-SM-7SB79	GTEX	1B97J	1126	SM	7SB79	Adipose - Visceral (Omentum)	14.04	8.772	18.31	0.2499	0.3758	20.01	15.63	1.238
GTEX-1B996-0006-SM-7P8OS	GTEX	1B996	6	SM	7P8OS	Whole Blood	5.838	0.02121	2.297	0	0.1953	14.81	9.249	5.876
GTEX-1B996-0126-SM-7PBYF	GTEX	1B996	126	SM	7PBYF	Adipose - Subcutaneous	24.73	14.88	24.4	0.08446	1.887	9.994	18.11	0.9223
GTEX-1B996-1226-SM-73KWZ	GTEX	1B996	1226	SM	73KWZ	Adipose - Visceral (Omentum)	20.54	4.025	15.61	0	0.2714	5.908	13.71	1.459
GTEX-1BAJH-0005-SM-7PC1R	GTEX	1BAJH	5	SM	7PC1R	Whole Blood	13.84	0.6131	2.219	0	0	11.45	7.865	37.66
GTEX-1BAJH-0426-SM-73KWY	GTEX	1BAJH	426	SM	73KWY	Adipose - Subcutaneous	31.11	27.6	16.39	0.1946	3.133	3.029	17.11	0.8711
GTEX-1BAJH-2126-SM-7EWFB	GTEX	1BAJH	2126	SM	7EWFB	Adipose - Visceral (Omentum)	12.75	7.05	11.51	0	0.09018	4.956	11.71	1.824
GTEX-1C2JI-0006-SM-7PC3Q	GTEX	1C2JI	6	SM	7PC3Q	Whole Blood	12.17	0.112	6.465	0.0748	1.387	173.9	66.88	12.12
GTEX-1C2JI-0826-SM-7EPHB	GTEX	1C2JI	826	SM	7EPHB	Adipose - Visceral (Omentum)	12.61	6.416	11.97	0.5883	0.07282	3.013	12	0.4681
GTEX-1C2JI-2226-SM-7IGPJ	GTEX	1C2JI	2226	SM	7IGPJ	Adipose - Subcutaneous	16.33	9.437	15.14	0.5759	0.1604	5.405	14.96	0.8248
GTEX-1C475-0006-SM-9MQL7	GTEX	1C475	6	SM	9MQL7	Whole Blood	6.297	0.165	2.422	0	0.9761	163.6	56.54	3.867
GTEX-1C475-0326-SM-7SB8O	GTEX	1C475	326	SM	7SB8O	Adipose - Visceral (Omentum)	12.45	2.581	11.64	0	0.8241	9.638	13.55	1.408
GTEX-1C475-0426-SM-7P8OU	GTEX	1C475	426	SM	7P8OU	Ovary	23.84	5.355	15.64	0.1382	5.941	1.838	12.34	1.459
GTEX-1C475-0526-SM-793AC	GTEX	1C475	526	SM	793AC	Vagina	23.14	3.738	12.5	0	0.4244	5.677	15.24	1.48
GTEX-1C475-0626-SM-73KV9	GTEX	1C475	626	SM	73KV9	Uterus	27.51	8.924	18.78	0.8021	0.04468	9.245	20.5	1.023
GTEX-1C475-1926-SM-7DUFV	GTEX	1C475	1926	SM	7DUFV	Adipose - Subcutaneous	23.92	37.97	14.46	0	1.77	7.433	18.17	0.6869
GTEX-1C4CL-0005-SM-7MKF3	GTEX	1C4CL	5	SM	7MKF3	Whole Blood	5.79	0.1062	0.9102	0	0.3058	9.207	16.55	5.063
GTEX-1C4CL-0426-SM-7939N	GTEX	1C4CL	426	SM	7939N	Adipose - Subcutaneous	29.25	20.88	16.44	0.2773	1.213	6.952	17.14	1.216
GTEX-1C64N-0005-SM-7PBY7	GTEX	1C64N	5	SM	7PBY7	Whole Blood	13.26	0.2481	3.181	0	0.004615	66.08	10.86	38.3
GTEX-1C64N-1326-SM-7SB7D	GTEX	1C64N	1326	SM	7SB7D	Adipose - Visceral (Omentum)	14.97	8.495	16.38	0	0.1027	8.217	17.75	4.953
GTEX-1C64O-0006-SM-7PC22	GTEX	1C64O	6	SM	7PC22	Whole Blood	9.649	0.1166	1.92	0	0.2148	56.89	77.31	3.138
GTEX-1C64O-0226-SM-73KXB	GTEX	1C64O	226	SM	73KXB	Adipose - Subcutaneous	30.09	9.414	19.41	0.2032	3.079	12.22	22.41	1.11
GTEX-1C6VQ-0005-SM-7P8OR	GTEX	1C6VQ	5	SM	7P8OR	Whole Blood	1.083	0.0216	0.3108	0	0.02893	3.857	2.336	1.441
GTEX-1C6VQ-0226-SM-7P8S5	GTEX	1C6VQ	226	SM	7P8S5	Adipose - Subcutaneous	21.54	2.934	15.34	0.1037	36.1	8.406	15.99	0.5572
GTEX-1C6VQ-1526-SM-73KU9	GTEX	1C6VQ	1526	SM	73KU9	Adipose - Visceral (Omentum)	22.03	3.189	15.88	0.0949	1.084	24.9	20.18	1.223
GTEX-1C6VR-0005-SM-7MKF7	GTEX	1C6VR	5	SM	7MKF7	Whole Blood	7.372	0.8237	1.197	0.15	0	22.89	6.162	25.37
GTEX-1C6VR-1126-SM-7EPHD	GTEX	1C6VR	1126	SM	7EPHD	Adipose - Visceral (Omentum)	23.14	4.65	14.22	0.4613	0.1593	8.944	18.53	2.362
GTEX-1C6VR-2626-SM-7MGX2	GTEX	1C6VR	2626	SM	7MGX2	Adipose - Subcutaneous	23.32	16.24	13.38	0	2.222	1.684	14.56	0.7979
GTEX-1C6VS-0005-SM-7MGWG	GTEX	1C6VS	5	SM	7MGWG	Whole Blood	4.059	0.08246	0.9228	0	0.08283	16.1	5.434	3.017
GTEX-1C6VS-0426-SM-79OJV	GTEX	1C6VS	426	SM	79OJV	Adipose - Subcutaneous	26.35	5.746	14.71	0	3.883	13.29	13.52	1.001
GTEX-1C6VS-1826-SM-73KXN	GTEX	1C6VS	1826	SM	73KXN	Adipose - Visceral (Omentum)	20.6	8.517	15.26	0	2.381	7.427	17.52	0.7265
GTEX-1C6WA-0226-SM-7IGPO	GTEX	1C6WA	226	SM	7IGPO	Adipose - Subcutaneous	35.2	24.6	17.45	0.1434	2.588	5.043	14.02	1.849
GTEX-1CAMQ-0126-SM-7SB7S	GTEX	1CAMQ	126	SM	7SB7S	Adipose - Subcutaneous	26.86	3.637	23.77	0.5578	0.6028	27.46	15.84	1.558
GTEX-1CAMQ-1226-SM-7SB7E	GTEX	1CAMQ	1226	SM	7SB7E	Adipose - Visceral (Omentum)	13.02	2.933	13.79	0.1208	0.2153	9.412	10.69	1.103
GTEX-1CAMR-0006-SM-ACKV5	GTEX	1CAMR	6	SM	ACKV5	Whole Blood	2.219	0.02478	1.442	0	3.332	219.3	68.93	1.093
GTEX-1CAMR-0326-SM-793AH	GTEX	1CAMR	326	SM	793AH	Adipose - Visceral (Omentum)	24.47	4.15	24.83	0.1468	2.551	14.05	20.52	0.6569
GTEX-1CAMR-1826-SM-7MXUJ	GTEX	1CAMR	1826	SM	7MXUJ	Adipose - Subcutaneous	19.96	5.118	8.657	0.1876	0.4598	1.939	12.42	0.2855
GTEX-1CAMS-0005-SM-ARL6Y	GTEX	1CAMS	5	SM	ARL6Y	Whole Blood	5.21	0	1.99	0	10.71	141.2	49.77	3.778
GTEX-1CAMS-0326-SM-7PC35	GTEX	1CAMS	326	SM	7PC35	Adipose - Subcutaneous	29.62	7.545	16.36	0	0.4162	4.579	16.87	0.3286
GTEX-1CAMS-0926-SM-7SB7F	GTEX	1CAMS	926	SM	7SB7F	Adipose - Visceral (Omentum)	20.21	6.008	13.09	0	0.1526	10.63	14.96	0.6242
GTEX-1CAMS-2026-SM-79395	GTEX	1CAMS	2026	SM	79395	Uterus	33.75	10.65	20.52	0	0.0563	2.682	25.59	0.6937
GTEX-1CAMS-2126-SM-7MXTF	GTEX	1CAMS	2126	SM	7MXTF	Ovary	34.44	8.091	21.93	0.2372	1.156	3.439	15.31	1.019
GTEX-1CAMS-2326-SM-793CR	GTEX	1CAMS	2326	SM	793CR	Vagina	27.22	2.52	11.87	0	0.572	2.745	21.54	0.6204
GTEX-1CAV2-0226-SM-7IGPQ	GTEX	1CAV2	226	SM	7IGPQ	Adipose - Visceral (Omentum)	13.37	3.403	12.64	0	0.26	14.91	7.39	2.286
GTEX-1CAV2-1426-SM-7MGX6	GTEX	1CAV2	1426	SM	7MGX6	Uterus	29.14	4.944	10.99	0	0.04071	1.563	17.06	0.8723
GTEX-1CB4E-0005-SM-ADEGS	GTEX	1CB4E	5	SM	ADEGS	Whole Blood	9.753	0.03956	3.911	0	1.589	148.1	61.42	7.854
GTEX-1CB4E-0826-SM-793CS	GTEX	1CB4E	826	SM	793CS	Adipose - Visceral (Omentum)	24.41	6.01	19.19	0.1996	1.901	7.352	17.93	0.8755
GTEX-1CB4E-1826-SM-7RHG8	GTEX	1CB4E	1826	SM	7RHG8	Adipose - Subcutaneous	24.71	18.55	17.66	0	1.957	32.19	18.37	1.731
GTEX-1CB4F-0526-SM-9KNW2	GTEX	1CB4F	526	SM	9KNW2	Adipose - Subcutaneous	27.63	52.77	15.42	0.2617	7.497	6.902	14.69	2.842
GTEX-1CB4F-1126-SM-79OLG	GTEX	1CB4F	1126	SM	79OLG	Adipose - Visceral (Omentum)	15.73	5.822	13.86	0.216	0.04814	5.005	14.45	1.586
GTEX-1CB4G-0006-SM-AHZ22	GTEX	1CB4G	6	SM	AHZ22	Whole Blood	16.36	1.253	3.991	0	0	13.15	19.91	31.01
GTEX-1CB4G-0326-SM-7SB8R	GTEX	1CB4G	326	SM	7SB8R	Adipose - Subcutaneous	20.67	16.45	19.05	0.4822	1.741	10.86	17.31	2.055
GTEX-1CB4G-2126-SM-7IGQ8	GTEX	1CB4G	2126	SM	7IGQ8	Adipose - Visceral (Omentum)	19.17	14.06	12.84	0.5696	0.3438	12.39	15.29	3.349
GTEX-1CB4H-0006-SM-A96RE	GTEX	1CB4H	6	SM	A96RE	Whole Blood	17.44	0.4753	1.385	0	0.3846	6.364	21.05	20.35
GTEX-1CB4H-0326-SM-9WG5G	GTEX	1CB4H	326	SM	9WG5G	Adipose - Subcutaneous	24.39	5.971	15.01	0.143	1.49	3.296	12.42	1.037
GTEX-1CB4H-2726-SM-7EWFF	GTEX	1CB4H	2726	SM	7EWFF	Uterus	36.44	10.8	20.77	0.87	0.07754	4.383	18.27	1.869
GTEX-1CB4I-0006-SM-A96RF	GTEX	1CB4I	6	SM	A96RF	Whole Blood	8.691	0	1.914	0	0.07081	180.2	53.05	6.069
GTEX-1CB4I-0426-SM-7IGPR	GTEX	1CB4I	426	SM	7IGPR	Adipose - Subcutaneous	33.9	141.7	17.55	0	3.512	3.421	15.41	0.5011
GTEX-1CB4I-0826-SM-7MGX1	GTEX	1CB4I	826	SM	7MGX1	Adipose - Visceral (Omentum)	11.73	1.784	14.54	0.1106	0.8191	7.409	16.99	1.702
GTEX-1CB4J-0006-SM-ACKV6	GTEX	1CB4J	6	SM	ACKV6	Whole Blood	4.738	0.0709	1.507	0	0.7241	10.95	7.207	7.376
GTEX-1CB4J-1126-SM-7PBY1	GTEX	1CB4J	1126	SM	7PBY1	Adipose - Subcutaneous	21.48	5.266	21.03	0.3332	10.59	15.28	18.39	0.8709
GTEX-1E1VI-0005-SM-ARU6H	GTEX	1E1VI	5	SM	ARU6H	Whole Blood	4.859	0.22	1.289	0	0	79.67	7.031	16.83
GTEX-1E1VI-0226-SM-793CZ	GTEX	1E1VI	226	SM	793CZ	Adipose - Subcutaneous	32.61	39.48	18.02	0	5.436	12.04	17.19	1.396
GTEX-1E1VI-1826-SM-9WG5J	GTEX	1E1VI	1826	SM	9WG5J	Adipose - Visceral (Omentum)	16.13	4.143	11.57	0.07981	0.5557	10.34	13.91	1.686
GTEX-1E2YA-0006-SM-AHZ23	GTEX	1E2YA	6	SM	AHZ23	Whole Blood	12.71	0.1154	2.752	0	0.1826	29.72	14.31	26.02
GTEX-1E2YA-0226-SM-9MQLY	GTEX	1E2YA	226	SM	9MQLY	Adipose - Subcutaneous	23.2	3.211	15.07	0.2523	0.6114	11.54	16.6	1.4
GTEX-1EH9U-0005-SM-ACKV3	GTEX	1EH9U	5	SM	ACKV3	Whole Blood	5.203	0.1704	1.225	0.3152	0.05267	107.2	41.94	6.052
GTEX-1EH9U-0226-SM-7PBY8	GTEX	1EH9U	226	SM	7PBY8	Adipose - Subcutaneous	30.3	7.721	19.05	0.546	10.4	3.04	15.64	0.3352
GTEX-1EH9U-1326-SM-79OM3	GTEX	1EH9U	1326	SM	79OM3	Adipose - Visceral (Omentum)	23.98	2.639	14.95	0.4843	0.3642	10.33	14.3	0.9971
GTEX-1EKGG-0005-SM-AHZ1Z	GTEX	1EKGG	5	SM	AHZ1Z	Whole Blood	8.727	0.1138	1.281	0	0.002931	7.939	5.424	17.16
GTEX-1EKGG-0126-SM-9YFLS	GTEX	1EKGG	126	SM	9YFLS	Adipose - Subcutaneous	20.5	12.01	12.73	0.1522	1.462	4.466	13.43	1.417
GTEX-1EKGG-1426-SM-7PBY2	GTEX	1EKGG	1426	SM	7PBY2	Adipose - Visceral (Omentum)	16.1	7.933	14.77	0.607	0.09017	5.545	13.23	2.041
GTEX-1EMGI-0006-SM-ACKVA	GTEX	1EMGI	6	SM	ACKVA	Whole Blood	15.13	0.2917	3.399	0	0.03381	13.27	8.792	42.15
GTEX-1EMGI-0226-SM-9MQL1	GTEX	1EMGI	226	SM	9MQL1	Adipose - Subcutaneous	27.57	15.89	17.18	0.548	1.236	2.908	10.68	1.145
GTEX-1EMGI-0726-SM-7PBZ4	GTEX	1EMGI	726	SM	7PBZ4	Adipose - Visceral (Omentum)	20.53	10.92	19.07	1.005	0.2154	10.71	14.68	2.672
GTEX-1EN7A-0006-SM-AHZ4O	GTEX	1EN7A	6	SM	AHZ4O	Whole Blood	9.483	0.1715	2.123	0	0	47.12	18.53	23.99
GTEX-1EN7A-1626-SM-79OLV	GTEX	1EN7A	1626	SM	79OLV	Adipose - Visceral (Omentum)	23.27	5.406	16.85	0.1464	0.4077	17.67	17.75	3.931
GTEX-1EU9M-0006-SM-ARU6I	GTEX	1EU9M	6	SM	ARU6I	Whole Blood	13.32	0.8407	1.919	0	0	23.2	14.89	23.31
GTEX-1EU9M-0326-SM-7RHGF	GTEX	1EU9M	326	SM	7RHGF	Adipose - Subcutaneous	26.16	11.29	18.57	0.1649	1.773	4.664	18.94	1.152
GTEX-1EU9M-1126-SM-793DE	GTEX	1EU9M	1126	SM	793DE	Adipose - Visceral (Omentum)	10.95	2.811	14.66	0	0.03155	7.043	10.7	0.9632
GTEX-1EWIQ-0005-SM-ADEHB	GTEX	1EWIQ	5	SM	ADEHB	Whole Blood	10.59	0.6052	3.624	0	0.01192	115.6	11.24	42.91
GTEX-1EWIQ-0226-SM-793D3	GTEX	1EWIQ	226	SM	793D3	Adipose - Subcutaneous	28.85	12.41	19.19	0.2338	0.9182	10.22	19.65	2.595
GTEX-1EWIQ-2226-SM-7MGXJ	GTEX	1EWIQ	2226	SM	7MGXJ	Ovary	28.98	14.22	14.37	0.4619	1.029	0.3567	16.43	0.3721
GTEX-1EWIQ-2326-SM-7IGNF	GTEX	1EWIQ	2326	SM	7IGNF	Vagina	38.47	19.18	16.87	0	0.1978	3.245	21.23	2.934
GTEX-1EWIQ-2526-SM-7EPIJ	GTEX	1EWIQ	2526	SM	7EPIJ	Adipose - Visceral (Omentum)	29.8	9.072	17.83	0.2089	0.1979	10.05	23.11	4.526
GTEX-1EX96-0006-SM-ARU6J	GTEX	1EX96	6	SM	ARU6J	Whole Blood	7.661	0.07121	1.779	0	0.01192	12.1	18.2	12.24
GTEX-1EX96-1426-SM-7PBZ5	GTEX	1EX96	1426	SM	7PBZ5	Adipose - Subcutaneous	28.52	2.97	17.79	0.07934	19.84	13.95	16.67	1.96
GTEX-1F48J-0006-SM-ARL6W	GTEX	1F48J	6	SM	ARL6W	Whole Blood	8.986	0.1437	1.241	0	1.497	13.8	28.11	12.46
GTEX-1F48J-0226-SM-7SB82	GTEX	1F48J	226	SM	7SB82	Adipose - Subcutaneous	26.27	5.373	19.93	0	24.3	14.76	13.76	1.153
GTEX-1F48J-1826-SM-7SB8T	GTEX	1F48J	1826	SM	7SB8T	Adipose - Visceral (Omentum)	21.39	7.842	17.57	0.1482	19.1	18.53	13.84	1.115
GTEX-1F48J-2326-SM-7MKG3	GTEX	1F48J	2326	SM	7MKG3	Ovary	22.54	9.016	12.85	0.4116	1.888	0.8802	16.19	0.3193
GTEX-1F48J-2526-SM-7P8TU	GTEX	1F48J	2526	SM	7P8TU	Vagina	32.89	12.62	18.92	0	0.7706	9.358	17.69	1.039
GTEX-1F52S-0006-SM-ARL6X	GTEX	1F52S	6	SM	ARL6X	Whole Blood	4.161	0.03098	0.8963	0	0.3786	56.73	9.104	9.468
GTEX-1F52S-0226-SM-7SB7U	GTEX	1F52S	226	SM	7SB7U	Adipose - Subcutaneous	24.72	8.606	16.94	0	12.47	9.252	14.1	0.5788
GTEX-1F52S-1326-SM-7SB6Q	GTEX	1F52S	1326	SM	7SB6Q	Adipose - Visceral (Omentum)	21.85	8.639	15.58	0	0.6933	8.592	16.54	1.902
GTEX-1F52S-2226-SM-7MXVE	GTEX	1F52S	2226	SM	7MXVE	Ovary	12.9	8.525	10.54	0.4456	0.1117	0.9	8.33	1.097
GTEX-1F5PK-0005-SM-A96RM	GTEX	1F5PK	5	SM	A96RM	Whole Blood	7.088	0.07444	0.6795	0	0.1682	8.825	52.25	3.605
GTEX-1F5PK-2526-SM-9MQKN	GTEX	1F5PK	2526	SM	9MQKN	Adipose - Subcutaneous	26.41	7.051	15.51	0	0.6523	9.117	15.71	0.1997
GTEX-1F5PL-1326-SM-7SB83	GTEX	1F5PL	1326	SM	7SB83	Adipose - Visceral (Omentum)	17.91	10.47	15.01	0.301	0.8104	5.793	12.31	0.5748
GTEX-1F5PL-1626-SM-7MXTY	GTEX	1F5PL	1626	SM	7MXTY	Ovary	24.06	9.269	16.45	0.2909	13.92	0.6913	8.302	0.05209
GTEX-1F5PL-1826-SM-7P8PP	GTEX	1F5PL	1826	SM	7P8PP	Vagina	28.96	1.474	9.074	0	0.09796	2.154	17.11	1.223
GTEX-1F6I4-0005-SM-ARZKZ	GTEX	1F6I4	5	SM	ARZKZ	Whole Blood	5.105	0.2207	2.109	0	0	31.49	4.929	19.45
GTEX-1F6I4-0226-SM-9MQMA	GTEX	1F6I4	226	SM	9MQMA	Adipose - Subcutaneous	27.39	7.708	22.29	0	8.114	9.508	16.53	2.346
GTEX-1F6I4-2126-SM-7PC2J	GTEX	1F6I4	2126	SM	7PC2J	Adipose - Visceral (Omentum)	16.93	7.31	12.47	0.0625	0.1985	4.738	11.56	2.865
GTEX-1F6IF-0005-SM-ARU6K	GTEX	1F6IF	5	SM	ARU6K	Whole Blood	7.736	0.6414	1.116	0	0.01074	16.44	8.728	21.66
GTEX-1F6IF-2026-SM-7P8SE	GTEX	1F6IF	2026	SM	7P8SE	Adipose - Visceral (Omentum)	17.11	8.359	11.9	0.1064	0.4625	3.946	11.02	2.592
GTEX-1F6RS-0226-SM-9MQKO	GTEX	1F6RS	226	SM	9MQKO	Adipose - Subcutaneous	26.22	14.23	19.28	0	7.682	11.83	21.26	1.319
GTEX-1F6RS-2726-SM-7MKHA	GTEX	1F6RS	2726	SM	7MKHA	Ovary	11.98	10.44	11.31	0.1995	0.5001	0.09481	14.62	0.05357
GTEX-1F75A-0226-SM-7PC2K	GTEX	1F75A	226	SM	7PC2K	Adipose - Subcutaneous	32.96	19.5	21.67	0.9808	3.269	10.53	12.87	1.975
GTEX-1F75B-1226-SM-7MXTW	GTEX	1F75B	1226	SM	7MXTW	Adipose - Visceral (Omentum)	23.19	4.741	15.12	0.5014	0.8706	5.322	20.76	2.574
GTEX-1F75I-0005-SM-ADEHC	GTEX	1F75I	5	SM	ADEHC	Whole Blood	4.518	0.04362	1.049	0	2.264	40.2	32.22	1.385
GTEX-1F75I-0426-SM-7PC3S	GTEX	1F75I	426	SM	7PC3S	Adipose - Subcutaneous	28.71	18.99	13.82	0.2152	2.046	2.881	12.91	0.488
GTEX-1F75I-1026-SM-7SB8B	GTEX	1F75I	1026	SM	7SB8B	Adipose - Visceral (Omentum)	14.71	2.633	14.06	0	1.488	4.876	9.634	0.6897
GTEX-1F75W-0005-SM-A9SMP	GTEX	1F75W	5	SM	A9SMP	Whole Blood	16.76	0.8089	2.129	0	0.006373	79.24	19.23	47.32
GTEX-1F75W-0226-SM-9JGGP	GTEX	1F75W	226	SM	9JGGP	Adipose - Subcutaneous	22.08	5.431	12.85	0.204	1.205	23.97	14.86	9.182
GTEX-1F7RK-0006-SM-ACKV4	GTEX	1F7RK	6	SM	ACKV4	Whole Blood	6.789	0.1174	1.554	0	0	36.1	10.8	26.97
GTEX-1F88E-0526-SM-7SB8J	GTEX	1F88E	526	SM	7SB8J	Adipose - Subcutaneous	27.95	15.01	27.05	0	1.765	9.39	17.88	1.373
GTEX-1F88E-2026-SM-7MXVP	GTEX	1F88E	2026	SM	7MXVP	Ovary	16.09	18.67	18.67	2.436	0.3513	0.5449	13.65	0.154
GTEX-1F88F-0005-SM-A9SK2	GTEX	1F88F	5	SM	A9SK2	Whole Blood	17.68	1.307	5.016	0	0	149.8	16.73	66.44
GTEX-1F88F-2126-SM-9KNUK	GTEX	1F88F	2126	SM	9KNUK	Ovary	22.43	26.21	10.6	0.4623	0.2318	1.362	16.43	3.526
GTEX-1F88F-2626-SM-9WG5K	GTEX	1F88F	2626	SM	9WG5K	Adipose - Subcutaneous	14.46	5.15	11.61	0.05977	0.556	3.295	14.02	1.477
GTEX-1FIGZ-1626-SM-7SB8L	GTEX	1FIGZ	1626	SM	7SB8L	Adipose - Subcutaneous	26.27	1.897	17.52	0	5.396	9.11	16.39	1.342
GTEX-1GF9U-0005-SM-A9SK1	GTEX	1GF9U	5	SM	A9SK1	Whole Blood	5.659	0.0531	1.38	0.1596	4.52	53.47	61.61	6.3
GTEX-1GF9U-1226-SM-ARL9I	GTEX	1GF9U	1226	SM	ARL9I	Adipose - Visceral (Omentum)	21.47	6.361	13.15	0.1991	0.4271	9.464	14.07	2.799
GTEX-1GF9U-1826-SM-7P8T7	GTEX	1GF9U	1826	SM	7P8T7	Uterus	33.41	6.245	12.81	0.5521	0.08611	1.81	20.21	0.85
GTEX-1GF9U-1926-SM-7P8TZ	GTEX	1GF9U	1926	SM	7P8TZ	Vagina	27.11	1.634	14.53	0	0.1915	9.483	17.76	5.298
GTEX-1GF9V-0006-SM-A96RD	GTEX	1GF9V	6	SM	A96RD	Whole Blood	13.95	0.2127	1.889	0	0.01096	8.414	9.443	29.12
GTEX-1GF9V-0226-SM-9MQKA	GTEX	1GF9V	226	SM	9MQKA	Adipose - Subcutaneous	26.65	5.879	16.88	0.1004	1.952	6.87	14.75	1.923
GTEX-1GF9V-1126-SM-9MQM7	GTEX	1GF9V	1126	SM	9MQM7	Adipose - Visceral (Omentum)	22.25	5.326	12.11	0.09389	0.4288	9.771	14.33	2.084
GTEX-1GF9W-0006-SM-ARZL1	GTEX	1GF9W	6	SM	ARZL1	Whole Blood	5.577	0.03185	1.966	0	0.144	31.78	10.42	5.416
GTEX-1GF9W-1026-SM-7SB8X	GTEX	1GF9W	1026	SM	7SB8X	Adipose - Visceral (Omentum)	18.86	2.026	17.44	0.1691	1.116	8.52	15.47	1.272
GTEX-1GF9X-0005-SM-A9G3R	GTEX	1GF9X	5	SM	A9G3R	Whole Blood	5.536	0.03438	2.766	0.2066	0.03453	137.7	30.18	13.17
GTEX-1GF9X-0926-SM-7PC2X	GTEX	1GF9X	926	SM	7PC2X	Adipose - Visceral (Omentum)	18.94	3.698	18.73	0.9262	0.1118	33.6	18.87	2.998
GTEX-1GF9X-1926-SM-ADEIC	GTEX	1GF9X	1926	SM	ADEIC	Adipose - Subcutaneous	27.99	21.19	18.61	0.07336	8.209	6.223	16.53	1.353
GTEX-1GF9X-2426-SM-7SB7W	GTEX	1GF9X	2426	SM	7SB7W	Ovary	27.06	12.62	19.94	0.3718	0.1657	2.827	18.95	1.487
GTEX-1GL5R-0726-SM-9MQL5	GTEX	1GL5R	726	SM	9MQL5	Adipose - Visceral (Omentum)	20.14	5.492	18.42	0.5633	0.3326	36.38	14.26	1.089
GTEX-1GMR2-0005-SM-ADEH3	GTEX	1GMR2	5	SM	ADEH3	Whole Blood	1.619	0.0954	0.6111	0	0.07667	52.52	13.49	1.982
GTEX-1GMR2-0226-SM-9JGHO	GTEX	1GMR2	226	SM	9JGHO	Adipose - Visceral (Omentum)	15.58	7.601	12.18	0.04624	0.04637	5.945	12.59	1.25
GTEX-1GMR2-2526-SM-9MQKW	GTEX	1GMR2	2526	SM	9MQKW	Adipose - Subcutaneous	28.4	8.02	15.01	0	1.145	5.019	16.03	1.212
GTEX-1GMR3-0005-SM-ADEGR	GTEX	1GMR3	5	SM	ADEGR	Whole Blood	18.2	0.07516	3.717	0.1506	0.02517	68.6	53.15	32.15
GTEX-1GMR3-0826-SM-9WYT4	GTEX	1GMR3	826	SM	9WYT4	Adipose - Visceral (Omentum)	24.36	2.345	12.46	0.3356	0.3599	9.39	13.72	1.923
GTEX-1GMR3-2026-SM-9MQLG	GTEX	1GMR3	2026	SM	9MQLG	Adipose - Subcutaneous	24.03	7.077	12.27	0.2111	0.7997	8.302	11.75	1.02
GTEX-1GMR8-0005-SM-ARZL2	GTEX	1GMR8	5	SM	ARZL2	Whole Blood	3.77	0.1504	1.292	0	0.07556	18.78	7.252	8.217
GTEX-1GMR8-0226-SM-9YFL3	GTEX	1GMR8	226	SM	9YFL3	Adipose - Subcutaneous	21.54	7.303	16.44	0.08267	5.162	18.68	13.85	0.8436
GTEX-1GMR8-2426-SM-7MKH3	GTEX	1GMR8	2426	SM	7MKH3	Uterus	38.17	7.179	17.24	0.7055	0.0655	1.816	22.01	1.747
GTEX-1GMR8-2526-SM-7RHI9	GTEX	1GMR8	2526	SM	7RHI9	Vagina	22.55	8.788	15.99	0.5603	0.2943	7.436	20.95	2.178
GTEX-1GMRU-0006-SM-AHZ21	GTEX	1GMRU	6	SM	AHZ21	Whole Blood	8.246	0.5462	1.215	0.06985	0	6.722	5.243	17.5
GTEX-1GMRU-0226-SM-9YFLW	GTEX	1GMRU	226	SM	9YFLW	Adipose - Subcutaneous	26.48	5.271	14.61	0.1393	5.551	8.969	17.65	2.219
GTEX-1GMRU-0726-SM-7PBZH	GTEX	1GMRU	726	SM	7PBZH	Adipose - Visceral (Omentum)	22.43	8.581	26.41	0.3907	0.8761	24.77	24.36	2.868
GTEX-1GN1U-0006-SM-ARU6G	GTEX	1GN1U	6	SM	ARU6G	Whole Blood	6.63	0.05559	2.309	0	0.02792	72.97	12.77	8.868
GTEX-1GN1U-0226-SM-9YFLQ	GTEX	1GN1U	226	SM	9YFLQ	Adipose - Subcutaneous	18.1	5.537	13.04	0.2857	0.2586	3.089	14.38	0.601
GTEX-1GN1U-0726-SM-9MQKL	GTEX	1GN1U	726	SM	9MQKL	Adipose - Visceral (Omentum)	24.23	2.146	12.38	0.104	1.79	15.87	15.31	2.104
GTEX-1GN1U-2326-SM-9MQK4	GTEX	1GN1U	2326	SM	9MQK4	Ovary	27.03	6.258	12.81	0.5038	0.4677	5.627	19.27	1.774
GTEX-1GN1U-2426-SM-9KNTU	GTEX	1GN1U	2426	SM	9KNTU	Vagina	30.73	9.67	13.13	0.8057	0.1539	3.501	18.49	0.9891
GTEX-1GN1U-2526-SM-7MKH4	GTEX	1GN1U	2526	SM	7MKH4	Uterus	39.91	5.101	12.54	0.7033	0.01567	3.109	18.59	2.644
GTEX-1GN1V-0006-SM-ADEHD	GTEX	1GN1V	6	SM	ADEHD	Whole Blood	9.719	0.5096	2.329	0	0.08532	71.74	15.88	35.62
GTEX-1GN1V-0226-SM-9WYTN	GTEX	1GN1V	226	SM	9WYTN	Adipose - Subcutaneous	25.44	10.02	10.95	0	49.09	2.317	12.28	0.8058
GTEX-1GN1W-0006-SM-A9SKL	GTEX	1GN1W	6	SM	A9SKL	Whole Blood	5.365	0.09791	1.229	0	7.049	99.75	65.47	4.17
GTEX-1GN1W-0626-SM-9MQK3	GTEX	1GN1W	626	SM	9MQK3	Adipose - Subcutaneous	28.69	7.982	14.28	0	0.8356	17.2	21.09	0.8739
GTEX-1GN1W-1226-SM-9MQLW	GTEX	1GN1W	1226	SM	9MQLW	Adipose - Visceral (Omentum)	11.72	3.346	8.202	0	0.1166	6.094	10.93	0.4149
GTEX-1GN1W-1326-SM-9JGHZ	GTEX	1GN1W	1326	SM	9JGHZ	Uterus	37.48	7.958	17.49	0.06873	0.04594	2.205	19.86	1.157
GTEX-1GN1W-1426-SM-9JGHP	GTEX	1GN1W	1426	SM	9JGHP	Ovary	29.08	10.67	16.57	0	0.6672	2.259	14.56	0.02681
GTEX-1GN1W-1526-SM-7P8TG	GTEX	1GN1W	1526	SM	7P8TG	Vagina	25.19	5.271	13.31	0.09458	0.4478	2.382	15.06	0.5249
GTEX-1GN2E-0005-SM-ARU6L	GTEX	1GN2E	5	SM	ARU6L	Whole Blood	7.408	0.1066	2.082	0	0	41.57	11.27	18.4
GTEX-1GN2E-0326-SM-COH3C	GTEX	1GN2E	326	SM	COH3C	Adipose - Subcutaneous	29.93	5.992	12.97	0	3.441	7.073	12.03	1.236
GTEX-1GN73-0005-SM-ACKVI	GTEX	1GN73	5	SM	ACKVI	Whole Blood	8.056	0.2069	2.403	0.3317	0.009238	12.94	9.575	8.61
GTEX-1GN73-0326-SM-9KNTW	GTEX	1GN73	326	SM	9KNTW	Adipose - Subcutaneous	24.64	53.52	13.36	0.4766	0.9248	2.831	10.2	0.7822
GTEX-1GN73-0626-SM-7PC3I	GTEX	1GN73	626	SM	7PC3I	Adipose - Visceral (Omentum)	17.94	2.32	17.17	0.7621	0.1571	11.35	14.99	3.138
GTEX-1GPI6-0005-SM-ADEGT	GTEX	1GPI6	5	SM	ADEGT	Whole Blood	7.924	0.1834	1.403	0	0.07505	63.46	5.653	21.53
GTEX-1GPI7-0005-SM-A9G13	GTEX	1GPI7	5	SM	A9G13	Whole Blood	10.62	0.01646	4.258	0	2.045	170.7	78.95	7.687
GTEX-1GPI7-0226-SM-9MQKB	GTEX	1GPI7	226	SM	9MQKB	Adipose - Subcutaneous	29.52	7.141	17.35	0.571	2.757	4.184	15.09	1.022
GTEX-1GPI7-0826-SM-9JGG7	GTEX	1GPI7	826	SM	9JGG7	Adipose - Visceral (Omentum)	17.7	3.904	12.22	0	0.1213	4.954	10.34	0.5945
GTEX-1GTWX-0006-SM-ARZL3	GTEX	1GTWX	6	SM	ARZL3	Whole Blood	11.52	0	1.789	0	0.005795	31.84	9.467	13.73
GTEX-1GTWX-0226-SM-9YFLL	GTEX	1GTWX	226	SM	9YFLL	Adipose - Subcutaneous	31.55	8.996	12.44	0.7598	1.146	6.409	19.1	1.485
GTEX-1GTWX-1526-SM-9MQLF	GTEX	1GTWX	1526	SM	9MQLF	Adipose - Visceral (Omentum)	20.09	1.085	15.4	0.2288	0.7073	39.96	20.88	4.751
GTEX-1GZ2Q-0005-SM-ARL71	GTEX	1GZ2Q	5	SM	ARL71	Whole Blood	7.602	0.8644	1.755	0	0.02316	92.83	14.7	18.62
GTEX-1GZ2Q-0326-SM-9WG6N	GTEX	1GZ2Q	326	SM	9WG6N	Adipose - Subcutaneous	21.39	3.995	11.38	0.2377	1.514	13.94	9.619	2.114
GTEX-1GZ2Q-1226-SM-9MQM8	GTEX	1GZ2Q	1226	SM	9MQM8	Adipose - Visceral (Omentum)	22.52	1.915	12	0.1139	1.162	21.8	14.45	3.019
GTEX-1GZ4H-0005-SM-ARZL7	GTEX	1GZ4H	5	SM	ARZL7	Whole Blood	3.416	0.03994	1.669	0	0.2608	53.89	33.11	1.956
GTEX-1GZ4H-0826-SM-9OSXK	GTEX	1GZ4H	826	SM	9OSXK	Uterus	42.05	6.386	14.23	0.5596	0	1.622	16.13	1.463
GTEX-1GZ4H-0926-SM-9WG6Y	GTEX	1GZ4H	926	SM	9WG6Y	Adipose - Visceral (Omentum)	12.66	3.301	11.29	0	0.1101	7.048	9.312	1.145
GTEX-1GZ4H-1826-SM-9MQLE	GTEX	1GZ4H	1826	SM	9MQLE	Adipose - Subcutaneous	28.14	85.99	12.77	0.3393	0.2583	2.661	17.03	1.296
GTEX-1GZ4I-0226-SM-7RHHO	GTEX	1GZ4I	226	SM	7RHHO	Adipose - Subcutaneous	24.09	4.749	15.45	0.08572	18.09	22.49	14.1	1.949
GTEX-1GZ4I-2326-SM-9YFMO	GTEX	1GZ4I	2326	SM	9YFMO	Adipose - Visceral (Omentum)	11.39	4.981	7.274	0.129	0.1294	3.174	9.05	1.721
GTEX-1GZHY-0005-SM-ARZL6	GTEX	1GZHY	5	SM	ARZL6	Whole Blood	6.616	0.7051	1.573	0	0	41.9	9.181	21.96
GTEX-1GZHY-2426-SM-9JGGK	GTEX	1GZHY	2426	SM	9JGGK	Ovary	20.6	14	12.52	0.3952	1.244	6.808	14.77	0.7075
GTEX-1GZHY-2526-SM-9OSW6	GTEX	1GZHY	2526	SM	9OSW6	Uterus	53.89	7.314	12.12	1.114	0	1.492	25.92	0.8161
GTEX-1H11D-0005-SM-ACKV7	GTEX	1H11D	5	SM	ACKV7	Whole Blood	5.876	0.05297	2.438	0	0.08869	63.8	77.32	7.496
GTEX-1H11D-1126-SM-9YFM5	GTEX	1H11D	1126	SM	9YFM5	Adipose - Visceral (Omentum)	9.942	1.676	6.588	0.173	0.09395	5.755	8.387	1.432
GTEX-1H1CY-0005-SM-A9G15	GTEX	1H1CY	5	SM	A9G15	Whole Blood	2.721	0.6569	0.3903	0.1579	0	51.62	2.982	20.88
GTEX-1H1CY-0826-SM-9WYTU	GTEX	1H1CY	826	SM	9WYTU	Adipose - Visceral (Omentum)	24.14	15.65	14.61	0.3453	0.09617	4.718	13.72	2.735
GTEX-1H1CY-1926-SM-9WG7X	GTEX	1H1CY	1926	SM	9WG7X	Ovary	31.11	10.67	15.94	0.9986	0.8344	0.3085	18.04	0.1609
GTEX-1H1CY-2126-SM-9OSXV	GTEX	1H1CY	2126	SM	9OSXV	Uterus	56.27	13.14	15.23	1.992	0.005549	2.012	25.06	2.836
GTEX-1H1CY-2626-SM-9MQKJ	GTEX	1H1CY	2626	SM	9MQKJ	Adipose - Subcutaneous	23.82	23.28	19.11	0	6.028	5.143	11.7	1.107
GTEX-1H1DE-0005-SM-A9SK4	GTEX	1H1DE	5	SM	A9SK4	Whole Blood	3.759	0.1055	0.7698	0	2.158	79.43	32.2	5.989
GTEX-1H1DE-0826-SM-ARU8V	GTEX	1H1DE	826	SM	ARU8V	Adipose - Visceral (Omentum)	18.92	7.545	9.921	0.1489	0.07052	1.982	13.26	0.9999
GTEX-1H1DE-2026-SM-9WG6Q	GTEX	1H1DE	2026	SM	9WG6Q	Adipose - Subcutaneous	22.22	16.54	10.52	0	3.005	3.256	9.95	0.9688
GTEX-1H1DF-0005-SM-ADEGU	GTEX	1H1DF	5	SM	ADEGU	Whole Blood	8.509	0.2444	1.827	0	1.191	158.1	19.96	12.55
GTEX-1H1DF-0226-SM-ARL9A	GTEX	1H1DF	226	SM	ARL9A	Adipose - Subcutaneous	32.4	3.85	14.75	0	6.496	9.237	13.68	1.728
GTEX-1H1DF-1426-SM-9YFMC	GTEX	1H1DF	1426	SM	9YFMC	Adipose - Visceral (Omentum)	29.24	4.246	13.93	0	5.007	6.64	17.31	0.9758
GTEX-1H1DG-0006-SM-ARZL4	GTEX	1H1DG	6	SM	ARZL4	Whole Blood	3.065	0	0.865	0	0.05605	11.79	4.348	1.928
GTEX-1H1DG-2026-SM-9QEIV	GTEX	1H1DG	2026	SM	9QEIV	Adipose - Visceral (Omentum)	19.13	1.654	13.9	0	1.897	9.68	19.45	2.095
GTEX-1H1E6-0005-SM-ARZL5	GTEX	1H1E6	5	SM	ARZL5	Whole Blood	2.075	0.06606	1.15	0	19.89	90.43	54.66	2.701
GTEX-1H1E6-1126-SM-9JGGV	GTEX	1H1E6	1126	SM	9JGGV	Adipose - Visceral (Omentum)	16.56	5.396	10.81	0.112	0.5773	9.158	15.06	1.565
GTEX-1H1E6-2026-SM-9KNVK	GTEX	1H1E6	2026	SM	9KNVK	Adipose - Subcutaneous	18.74	31.15	16.35	0.1333	0.49	3.136	14.26	0.5846
GTEX-1H1ZS-0526-SM-9WG5L	GTEX	1H1ZS	526	SM	9WG5L	Adipose - Subcutaneous	24.42	15.67	17.49	0	2.955	4.442	19	0.5317
GTEX-1H1ZS-1326-SM-9WG74	GTEX	1H1ZS	1326	SM	9WG74	Adipose - Visceral (Omentum)	19.73	2.471	15.61	0.07209	3.879	20.85	19.99	1.833
GTEX-1H23P-0005-SM-A9G14	GTEX	1H23P	5	SM	A9G14	Whole Blood	6.426	0.08548	1.184	0	0.2004	5.708	7.113	7.739
GTEX-1H23P-0226-SM-9YFLO	GTEX	1H23P	226	SM	9YFLO	Adipose - Subcutaneous	28.2	4.231	13.65	0	10.55	4.105	17.86	0.7589
GTEX-1H23P-1726-SM-A9SMN	GTEX	1H23P	1726	SM	A9SMN	Adipose - Visceral (Omentum)	18.43	4.845	11.22	0	23.4	6.691	18.35	1.078
GTEX-1H2FU-0226-SM-9YFKO	GTEX	1H2FU	226	SM	9YFKO	Adipose - Subcutaneous	19.08	9.586	13.5	0.167	4.922	10.31	14.17	0.8373
GTEX-1H2FU-1426-SM-9WPO6	GTEX	1H2FU	1426	SM	9WPO6	Adipose - Visceral (Omentum)	14.58	3.934	12.5	0	0.7966	30.65	18.69	2.714
GTEX-1H2FU-2326-SM-9WG7R	GTEX	1H2FU	2326	SM	9WG7R	Ovary	12.35	8.44	14.22	1.754	0.5701	2.675	14.14	0.3141
GTEX-1H3NZ-0005-SM-A96RG	GTEX	1H3NZ	5	SM	A96RG	Whole Blood	33.11	0.3785	5.627	0	0	23.7	28.11	42.5
GTEX-1H3O1-0005-SM-ACKV8	GTEX	1H3O1	5	SM	ACKV8	Whole Blood	5.216	0.1001	1.556	0	0.02792	74.54	6.971	19.17
GTEX-1H3O1-0526-SM-9MQLS	GTEX	1H3O1	526	SM	9MQLS	Adipose - Subcutaneous	25.59	35.42	13.73	0.1233	2.632	2.931	11.77	0.9496
GTEX-1H3VE-0226-SM-9WYST	GTEX	1H3VE	226	SM	9WYST	Adipose - Subcutaneous	25.24	4.729	13.76	0.4081	3.872	19.55	16.05	0.5236
GTEX-1H3VE-1926-SM-9YFL4	GTEX	1H3VE	1926	SM	9YFL4	Adipose - Visceral (Omentum)	23.45	2.833	21.72	0.2769	0.7095	12.6	18.23	1.289
GTEX-1H3VY-0226-SM-9YFMF	GTEX	1H3VY	226	SM	9YFMF	Adipose - Subcutaneous	29.87	5.72	18.45	0.3126	13.41	4.665	16.63	1.119
GTEX-1H4P4-0006-SM-AHZ24	GTEX	1H4P4	6	SM	AHZ24	Whole Blood	6.178	0.3622	1.577	0	0.005776	52.21	5.849	22.13
GTEX-1H4P4-0226-SM-9YFKT	GTEX	1H4P4	226	SM	9YFKT	Adipose - Subcutaneous	25.44	18.17	13.78	0.09795	2.444	3.212	12.37	1.736
GTEX-1H4P4-0326-SM-9WYTD	GTEX	1H4P4	326	SM	9WYTD	Adipose - Visceral (Omentum)	19.61	10.68	13.8	0.1513	0.3581	8.915	19.1	4.117
GTEX-1HB9E-0006-SM-ARU6M	GTEX	1HB9E	6	SM	ARU6M	Whole Blood	4.738	0.1295	1.728	0	0.07047	11.79	14.55	9.199
GTEX-1HB9E-0426-SM-CNPPV	GTEX	1HB9E	426	SM	CNPPV	Adipose - Subcutaneous	30.27	4.931	17.91	0.08717	25.54	11.19	21.06	1.888
GTEX-1HB9E-0526-SM-ARZNM	GTEX	1HB9E	526	SM	ARZNM	Adipose - Visceral (Omentum)	25.34	0.6417	22.15	0	1.03	38.59	16.01	5.715
GTEX-1HBPH-0526-SM-9YFMN	GTEX	1HBPH	526	SM	9YFMN	Adipose - Subcutaneous	29.88	5.047	19.76	0.1976	0.4404	14.93	14.69	1.539
GTEX-1HBPH-2226-SM-9WYSO	GTEX	1HBPH	2226	SM	9WYSO	Adipose - Visceral (Omentum)	20.28	13.64	12.85	0.4747	0.1719	7.125	12.26	1.926
GTEX-1HBPH-2726-SM-A96TW	GTEX	1HBPH	2726	SM	A96TW	Ovary	29.43	13.53	14.26	0.2632	0.2126	1.313	13.88	1.037
GTEX-1HBPH-2826-SM-9WYUU	GTEX	1HBPH	2826	SM	9WYUU	Uterus	35.45	5.648	13.66	0.5774	0.07076	4.774	18.97	1.881
GTEX-1HBPH-2926-SM-9WPNX	GTEX	1HBPH	2926	SM	9WPNX	Vagina	18.82	3.824	7.429	0	0.1819	3.383	20.94	0.6079
GTEX-1HBPI-0005-SM-ARZLB	GTEX	1HBPI	5	SM	ARZLB	Whole Blood	13.6	0.1461	1.662	0	0.01223	5.791	10.07	24.94
GTEX-1HBPI-1426-SM-B2LW7	GTEX	1HBPI	1426	SM	B2LW7	Adipose - Subcutaneous	21.64	4.654	15.12	0	1.02	6.111	14.56	1.505
GTEX-1HBPI-1826-SM-ADEHE	GTEX	1HBPI	1826	SM	ADEHE	Adipose - Visceral (Omentum)	12.17	3.807	8.767	0.2875	0.1185	2.705	9.081	0.9367
GTEX-1HBPM-0006-SM-A9SKK	GTEX	1HBPM	6	SM	A9SKK	Whole Blood	7.315	0.089	1.442	0	0.1602	19.27	17.53	7.554
GTEX-1HBPM-0326-SM-CMKGR	GTEX	1HBPM	326	SM	CMKGR	Adipose - Subcutaneous	19.08	3.963	13.56	0	7.245	10.42	13.32	0.5009
GTEX-1HBPM-2726-SM-9WYUA	GTEX	1HBPM	2726	SM	9WYUA	Vagina	16.88	1.845	6.569	0	0.364	1.962	20.39	0.431
GTEX-1HBPN-1526-SM-9WYSB	GTEX	1HBPN	1526	SM	9WYSB	Adipose - Visceral (Omentum)	14.64	16.46	9.842	0.2016	0.4118	5.238	14.23	0.7941
GTEX-1HC8U-0005-SM-ADEGV	GTEX	1HC8U	5	SM	ADEGV	Whole Blood	11.71	0.0258	1.302	0.1551	2.29	36.36	43.43	18.76
GTEX-1HC8U-0926-SM-A9G3L	GTEX	1HC8U	926	SM	A9G3L	Adipose - Visceral (Omentum)	19.94	4.542	10.69	0	0.4144	3.024	14.19	0.8146
GTEX-1HCU6-0005-SM-AHZ28	GTEX	1HCU6	5	SM	AHZ28	Whole Blood	13.24	0.1054	2.634	0.1584	0.1985	36.46	12.91	12.52
GTEX-1HCU6-0226-SM-CGQES	GTEX	1HCU6	226	SM	CGQES	Adipose - Subcutaneous	15.36	4.626	12.87	0.1749	0.2299	2.56	18.6	0.3444
GTEX-1HCU6-1626-SM-CMKGW	GTEX	1HCU6	1626	SM	CMKGW	Adipose - Visceral (Omentum)	23.47	3.897	15.77	0.08249	0.3676	5.037	17.47	0.9156
GTEX-1HCU6-2326-SM-ACKXP	GTEX	1HCU6	2326	SM	ACKXP	Vagina	19.99	5.736	13.77	0.7221	0.362	6.756	15.03	1.778
GTEX-1HCU7-0006-SM-A9G19	GTEX	1HCU7	6	SM	A9G19	Whole Blood	20.94	0.2957	2.333	0.1777	1.148	24.79	29.58	22.15
GTEX-1HCU7-0326-SM-CMKGI	GTEX	1HCU7	326	SM	CMKGI	Adipose - Subcutaneous	29.97	7.567	17.21	0	9.654	3.429	18.09	0.9687
GTEX-1HCU7-2026-SM-A9G2B	GTEX	1HCU7	2026	SM	A9G2B	Adipose - Visceral (Omentum)	18.07	12.67	12.04	0	1.036	6.341	17.72	2.235
GTEX-1HCU8-0005-SM-A96RL	GTEX	1HCU8	5	SM	A96RL	Whole Blood	14.77	0.1622	3.771	0	0.02414	52.37	18.47	36.7
GTEX-1HCU8-0726-SM-ADEIR	GTEX	1HCU8	726	SM	ADEIR	Adipose - Subcutaneous	23.15	3.5	11.99	0	48.64	10.2	13.02	1.733
GTEX-1HCU8-1126-SM-CM2SA	GTEX	1HCU8	1126	SM	CM2SA	Adipose - Visceral (Omentum)	14.95	4.24	8.496	0	1.332	17.25	11.57	2.39
GTEX-1HCU8-2026-SM-9YFLE	GTEX	1HCU8	2026	SM	9YFLE	Vagina	26.09	27.56	13.59	0.9118	1.088	2.6	18.88	0.3032
GTEX-1HCU9-0005-SM-A9G1A	GTEX	1HCU9	5	SM	A9G1A	Whole Blood	8.935	0.2132	2.13	0	1.469	19.47	38.3	10.36
GTEX-1HCU9-0626-SM-ACKW6	GTEX	1HCU9	626	SM	ACKW6	Adipose - Visceral (Omentum)	9.967	2.83	9.357	0.2276	0.1236	5.002	6.779	1.294
GTEX-1HCUA-0006-SM-ACKV9	GTEX	1HCUA	6	SM	ACKV9	Whole Blood	3.316	0.07371	0.5512	0	1.296	47.74	34.44	6.901
GTEX-1HCUA-0926-SM-ADEIX	GTEX	1HCUA	926	SM	ADEIX	Adipose - Visceral (Omentum)	17.67	4.865	9.977	0.1271	0.2762	14.18	14.58	1.718
GTEX-1HCUA-1026-SM-A9SMI	GTEX	1HCUA	1026	SM	A9SMI	Vagina	21.99	5.171	8.576	0	0.6016	3.536	15.98	1.462
GTEX-1HCUA-1226-SM-9WPP5	GTEX	1HCUA	1226	SM	9WPP5	Uterus	35.75	7.525	16.16	0	0.012	1.536	14.22	1.369
GTEX-1HCUA-1326-SM-9WPP6	GTEX	1HCUA	1326	SM	9WPP6	Ovary	32.45	3.935	12.78	0.3461	0.2635	0.8499	11.03	0.3511
GTEX-1HCUA-2226-SM-ADEHF	GTEX	1HCUA	2226	SM	ADEHF	Adipose - Subcutaneous	20.4	13.98	9.953	0.1789	0.5779	10.05	14.63	0.7845
GTEX-1HCVE-0006-SM-ADEH2	GTEX	1HCVE	6	SM	ADEH2	Whole Blood	8.737	0.2238	1.524	0	0.01071	17.06	19.13	13.92
GTEX-1HCVE-0226-SM-CGQEV	GTEX	1HCVE	226	SM	CGQEV	Adipose - Subcutaneous	20.52	2.225	15.9	0.4834	1.427	21.41	15.65	1.392
GTEX-1HFI6-0005-SM-A9SK6	GTEX	1HFI6	5	SM	A9SK6	Whole Blood	26.06	0.7433	5.078	0.1752	0.02928	13.84	16.69	58.44
GTEX-1HFI6-0326-SM-ADEI5	GTEX	1HFI6	326	SM	ADEI5	Adipose - Subcutaneous	32.35	9.277	16.5	0.1655	3.115	2.084	18.08	1.274
GTEX-1HFI6-1726-SM-CGQFH	GTEX	1HFI6	1726	SM	CGQFH	Adipose - Visceral (Omentum)	23.81	15.19	17.96	0.3081	0.4377	12.07	16.84	7.935
GTEX-1HFI7-0005-SM-ADEH1	GTEX	1HFI7	5	SM	ADEH1	Whole Blood	4.62	0	1.554	0	0.7052	69	58.46	6.144
GTEX-1HFI7-0726-SM-ACKVN	GTEX	1HFI7	726	SM	ACKVN	Adipose - Visceral (Omentum)	15.3	2.716	12.15	0.1372	0.4547	8.752	16.8	0.8596
GTEX-1HFI7-1126-SM-A96S5	GTEX	1HFI7	1126	SM	A96S5	Vagina	24.94	27.16	14.6	0	0.4419	0.9921	14.7	0.8471
GTEX-1HFI7-2026-SM-CGQFR	GTEX	1HFI7	2026	SM	CGQFR	Adipose - Subcutaneous	19.07	9.982	14.78	0.3023	2.248	8.287	15.8	1.265
GTEX-1HGF4-0226-SM-CNNQL	GTEX	1HGF4	226	SM	CNNQL	Adipose - Visceral (Omentum)	15.06	2.3	10.76	0.2646	0.4495	10.64	9.979	2.12
GTEX-1HGF4-2526-SM-ADEIZ	GTEX	1HGF4	2526	SM	ADEIZ	Adipose - Subcutaneous	22.24	16.15	10.79	0.5029	1.717	6.59	12.93	2.148
GTEX-1HKZK-0005-SM-ARL73	GTEX	1HKZK	5	SM	ARL73	Whole Blood	6.178	0.1156	2.158	0	7.43	214.3	57.25	4.436
GTEX-1HKZK-1726-SM-ADEJ9	GTEX	1HKZK	1726	SM	ADEJ9	Adipose - Visceral (Omentum)	11.12	2.481	11.59	0	0.2737	15.65	10.49	1.037
GTEX-1HR98-0005-SM-A9SKM	GTEX	1HR98	5	SM	A9SKM	Whole Blood	10.43	0.3218	0.8595	0	0	36.87	7.342	27.43
GTEX-1HR98-0226-SM-CGQEK	GTEX	1HR98	226	SM	CGQEK	Adipose - Subcutaneous	36.76	8.592	17.74	0	33.28	10.02	16.35	3.388
GTEX-1HR9M-0005-SM-AHZ26	GTEX	1HR9M	5	SM	AHZ26	Whole Blood	3.985	0.02225	0.606	0	0.007452	30.02	4.695	5.532
GTEX-1HR9M-0226-SM-COH3E	GTEX	1HR9M	226	SM	COH3E	Adipose - Subcutaneous	30.16	9.702	20.13	0	13.49	13.51	14.91	1.274
GTEX-1HR9M-1426-SM-A9SMB	GTEX	1HR9M	1426	SM	A9SMB	Adipose - Visceral (Omentum)	19.19	2.714	16.05	0.5499	0.7556	12.59	13.76	1.017
GTEX-1HSEH-0226-SM-ACKVV	GTEX	1HSEH	226	SM	ACKVV	Adipose - Subcutaneous	25.46	16.81	19.56	0.1216	1.398	10.36	17.56	1.11
GTEX-1HSEH-1326-SM-ADEI1	GTEX	1HSEH	1326	SM	ADEI1	Adipose - Visceral (Omentum)	17.26	3.672	12.43	0.1168	0.6407	5.008	15.71	0.7212
GTEX-1HSGN-0006-SM-ACKVH	GTEX	1HSGN	6	SM	ACKVH	Whole Blood	10.95	0.1586	1.522	0	0.1859	20.41	47.5	6.472
GTEX-1HSGN-0126-SM-CGQFU	GTEX	1HSGN	126	SM	CGQFU	Adipose - Subcutaneous	29.62	10.49	16.7	0.181	1.197	12.21	18.07	1.507
GTEX-1HSGN-1926-SM-CMKGS	GTEX	1HSGN	1926	SM	CMKGS	Adipose - Visceral (Omentum)	19.17	3.926	18.89	0.05929	0.1222	9.327	11.61	0.6263
GTEX-1HSGN-2326-SM-A9G1D	GTEX	1HSGN	2326	SM	A9G1D	Uterus	29.89	7.456	16.98	0.1891	0.05267	1.505	16.75	0.5756
GTEX-1HSGN-2426-SM-C1YRI	GTEX	1HSGN	2426	SM	C1YRI	Ovary	35.13	11.05	16.92	0.09741	1.21	0.9721	12.37	0.1744
GTEX-1HSKV-0006-SM-ARZL9	GTEX	1HSKV	6	SM	ARZL9	Whole Blood	7.072	0.1863	1.672	0	0	29.83	6.128	11.79
GTEX-1HSKV-0326-SM-ADEJC	GTEX	1HSKV	326	SM	ADEJC	Adipose - Subcutaneous	28.19	14.07	16.86	0	5.994	2.748	13.6	0.6338
GTEX-1HSKV-1926-SM-CNPPN	GTEX	1HSKV	1926	SM	CNPPN	Adipose - Visceral (Omentum)	19.77	13.68	13.27	0	0.1374	6.263	16.34	2.731
GTEX-1HSMO-0005-SM-ADEGW	GTEX	1HSMO	5	SM	ADEGW	Whole Blood	3.707	0.04251	0.6282	0	0.09965	14.83	7.302	5.01
GTEX-1HSMO-0226-SM-CGQEZ	GTEX	1HSMO	226	SM	CGQEZ	Adipose - Subcutaneous	26.39	3.93	14.77	0.2856	10.13	11.3	12.42	1.242
GTEX-1HSMO-1426-SM-CNNQN	GTEX	1HSMO	1426	SM	CNNQN	Adipose - Visceral (Omentum)	18.53	2.497	14.27	0.3396	2.217	24.13	13.64	1.301
GTEX-1HSMP-0006-SM-AHZ25	GTEX	1HSMP	6	SM	AHZ25	Whole Blood	9.686	0	1.342	0	0.1716	23.06	31.98	1.923
GTEX-1HSMP-0226-SM-CGQFI	GTEX	1HSMP	226	SM	CGQFI	Adipose - Subcutaneous	31.12	17.83	18.67	0.08793	8.264	3.981	21.14	0.8737
GTEX-1HSMP-1126-SM-B2LXJ	GTEX	1HSMP	1126	SM	B2LXJ	Adipose - Visceral (Omentum)	17.59	3.343	13.97	0.09614	0.4606	11.45	15.45	1.067
GTEX-1HSMQ-0006-SM-ARU6N	GTEX	1HSMQ	6	SM	ARU6N	Whole Blood	6.801	0.09366	2.304	0	1.014	82.48	52.85	7.325
GTEX-1HSMQ-1026-SM-ADEHU	GTEX	1HSMQ	1026	SM	ADEHU	Adipose - Visceral (Omentum)	21.64	4.832	14.53	0.1002	0.2483	11.02	16.54	0.9414
GTEX-1HSMQ-1426-SM-ADEHT	GTEX	1HSMQ	1426	SM	ADEHT	Adipose - Subcutaneous	33.68	44.25	13.58	0.3833	0.773	5.72	12.8	1.153
GTEX-1HT8W-0006-SM-A9G17	GTEX	1HT8W	6	SM	A9G17	Whole Blood	12.83	1.011	3.702	0	0	138.1	15.92	52.09
GTEX-1HT8W-0226-SM-CMKGT	GTEX	1HT8W	226	SM	CMKGT	Adipose - Subcutaneous	25.81	35.41	17.47	0	0.6335	7.878	19	2.427
GTEX-1HT8W-0726-SM-A9SLB	GTEX	1HT8W	726	SM	A9SLB	Adipose - Visceral (Omentum)	22.75	16.94	17.36	0.2428	0.5545	6.576	19.55	4.39
GTEX-1HUB1-0005-SM-ARL74	GTEX	1HUB1	5	SM	ARL74	Whole Blood	14.83	0.2194	1.199	0	0	4.805	9.837	24.32
GTEX-1HUB1-0326-SM-A9SKQ	GTEX	1HUB1	326	SM	A9SKQ	Adipose - Subcutaneous	27.33	7.455	15.17	0.789	2.184	4.424	14.63	1.059
GTEX-1HUB1-1526-SM-CGQF6	GTEX	1HUB1	1526	SM	CGQF6	Adipose - Visceral (Omentum)	17.61	16.95	9.853	0.5165	0.2613	2.915	14.57	1.164
GTEX-1I19N-0006-SM-A9G18	GTEX	1I19N	6	SM	A9G18	Whole Blood	8.738	0.09808	2.433	0	0.1861	171.7	26.65	8.075
GTEX-1I19N-0426-SM-ACKVY	GTEX	1I19N	426	SM	ACKVY	Adipose - Subcutaneous	20.42	14.6	17.15	0.6308	2.569	9.068	16.45	1.214
GTEX-1I19N-1026-SM-A96TT	GTEX	1I19N	1026	SM	A96TT	Adipose - Visceral (Omentum)	22.65	3.572	20.44	0.9165	0.4741	9.209	20.51	3.375
GTEX-1I1CD-0005-SM-ADEGY	GTEX	1I1CD	5	SM	ADEGY	Whole Blood	8.744	0.201	2.235	0	0.007477	18.83	10.52	9.276
GTEX-1I1CD-0226-SM-CM2TL	GTEX	1I1CD	226	SM	CM2TL	Adipose - Subcutaneous	21.22	5.67	12.84	0	2.269	6.802	9.764	1.353
GTEX-1I1CD-1026-SM-COH3G	GTEX	1I1CD	1026	SM	COH3G	Adipose - Visceral (Omentum)	18.1	3.533	10.09	0	0.2267	9.608	8.299	2.63
GTEX-1I1GP-0006-SM-A96RJ	GTEX	1I1GP	6	SM	A96RJ	Whole Blood	8.067	0.3242	1.725	0	0.04136	48.42	9.58	16.07
GTEX-1I1GP-1426-SM-ACKVZ	GTEX	1I1GP	1426	SM	ACKVZ	Adipose - Visceral (Omentum)	7.365	1.658	6.706	0	0.7131	4.621	11.82	0.6123
GTEX-1I1GP-2326-SM-CGQFL	GTEX	1I1GP	2326	SM	CGQFL	Adipose - Subcutaneous	21.89	16.16	13.09	0.09136	2.181	7.066	13.58	2.576
GTEX-1I1GQ-0005-SM-ARU6O	GTEX	1I1GQ	5	SM	ARU6O	Whole Blood	23.05	0.2013	3.231	0	0.004494	49.61	13.66	40.92
GTEX-1I1GQ-0226-SM-COH3I	GTEX	1I1GQ	226	SM	COH3I	Adipose - Subcutaneous	22.81	34.93	15.64	0	1.137	3.736	20.43	1.785
GTEX-1I1GQ-1026-SM-CNNQS	GTEX	1I1GQ	1026	SM	CNNQS	Adipose - Visceral (Omentum)	20.18	4.48	12.81	0.2341	0.1609	13.74	18.84	11.02
GTEX-1I1GR-0006-SM-ARL75	GTEX	1I1GR	6	SM	ARL75	Whole Blood	10.54	0.1366	1.331	0	0.04572	6.046	7.959	19.23
GTEX-1I1GR-0226-SM-CMKHQ	GTEX	1I1GR	226	SM	CMKHQ	Adipose - Subcutaneous	18.88	15.39	11.6	0.7612	1.23	4.637	14.27	2.28
GTEX-1I1GR-1726-SM-COH39	GTEX	1I1GR	1726	SM	COH39	Adipose - Visceral (Omentum)	14.32	10.7	12.07	1.087	0.9488	15.44	14.95	5.175
GTEX-1I1GS-0005-SM-DHXIW	GTEX	1I1GS	5	SM	DHXIW	Whole Blood	2.805	0.01825	0.4885	0	0.06111	15.67	4.482	3.388
GTEX-1I1GS-0226-SM-B2LVX	GTEX	1I1GS	226	SM	B2LVX	Adipose - Subcutaneous	35.43	6.325	17.97	0.221	4.076	7.748	15.84	1.623
GTEX-1I1GS-0926-SM-A9SL5	GTEX	1I1GS	926	SM	A9SL5	Adipose - Visceral (Omentum)	18.29	2.938	11.84	0	1.915	32.3	15.26	3.902
GTEX-1I1GT-0005-SM-A9SK5	GTEX	1I1GT	5	SM	A9SK5	Whole Blood	8.925	0.06155	2.257	0	1.551	39.5	54.44	8.114
GTEX-1I1GT-0526-SM-CGQEQ	GTEX	1I1GT	526	SM	CGQEQ	Adipose - Subcutaneous	17.94	13.8	13.58	0.2742	0.6765	9.914	16.7	0.7434
GTEX-1I1GT-1226-SM-B2LVK	GTEX	1I1GT	1226	SM	B2LVK	Vagina	23.94	23.1	12.45	0	0.1983	3.559	13.4	0.7693
GTEX-1I1GT-1326-SM-ACKWB	GTEX	1I1GT	1326	SM	ACKWB	Adipose - Visceral (Omentum)	21.16	5.363	13.33	0.4151	0.2967	23.01	21.4	1.35
GTEX-1I1GU-0626-SM-CMKHR	GTEX	1I1GU	626	SM	CMKHR	Adipose - Visceral (Omentum)	18.7	3.057	16.89	0.415	1.192	21.3	20.62	0.6474
GTEX-1I1GU-2326-SM-CGQFB	GTEX	1I1GU	2326	SM	CGQFB	Adipose - Subcutaneous	26.92	4.185	12.81	0.09917	37.94	3.653	14.67	0.3492
GTEX-1I1GV-0005-SM-AHZ27	GTEX	1I1GV	5	SM	AHZ27	Whole Blood	12.04	0.0323	1.329	0	0	10.1	8.418	19.26
GTEX-1I1GV-0426-SM-ARZLX	GTEX	1I1GV	426	SM	ARZLX	Adipose - Subcutaneous	28.72	14.82	17.57	0	4.236	9.966	18.45	2.053
GTEX-1I1HK-0005-SM-ARZL8	GTEX	1I1HK	5	SM	ARZL8	Whole Blood	14.58	0.8168	4.5	0.2728	0	45.5	12.85	42.34
GTEX-1I1HK-0226-SM-COH4A	GTEX	1I1HK	226	SM	COH4A	Adipose - Subcutaneous	27.54	26.07	18.4	0.4323	2.408	5.265	17.92	1.8
GTEX-1I4MK-0006-SM-A96RI	GTEX	1I4MK	6	SM	A96RI	Whole Blood	3.376	0.01084	1.08	0	2.966	29.29	30.71	3.174
GTEX-1I4MK-0726-SM-ACKWC	GTEX	1I4MK	726	SM	ACKWC	Adipose - Visceral (Omentum)	17.41	6.497	14.2	0.05462	0.3164	6.892	11.86	0.7041
GTEX-1I4MK-1426-SM-B2LWU	GTEX	1I4MK	1426	SM	B2LWU	Uterus	53.92	4.934	25.79	0.1019	0.03406	0.9444	18.26	2.098
GTEX-1I4MK-1526-SM-CE6T1	GTEX	1I4MK	1526	SM	CE6T1	Ovary	32.69	3.052	27.68	0.5061	8.825	0.9622	15.92	0.09062
GTEX-1I4MK-1726-SM-ARL7O	GTEX	1I4MK	1726	SM	ARL7O	Vagina	32.77	28.51	18.36	0.2436	0.4614	4.573	18.67	1.287
GTEX-1I4MK-2026-SM-B2LVR	GTEX	1I4MK	2026	SM	B2LVR	Adipose - Subcutaneous	28.36	8.585	21.7	0	2.002	5.527	17.61	0.7164
GTEX-1I6K6-0006-SM-ARZLA	GTEX	1I6K6	6	SM	ARZLA	Whole Blood	11.04	0.206	4.421	0	1.759	80.15	58.39	16.22
GTEX-1I6K6-0226-SM-ADEID	GTEX	1I6K6	226	SM	ADEID	Adipose - Subcutaneous	32.54	5.128	21.42	0.3723	1.282	7.943	19.63	1.173
GTEX-1I6K6-1526-SM-CGQFC	GTEX	1I6K6	1526	SM	CGQFC	Adipose - Visceral (Omentum)	15.86	4.407	14.38	0.08629	0.06249	7.084	14.81	2.649
GTEX-1I6K7-0005-SM-ARL72	GTEX	1I6K7	5	SM	ARL72	Whole Blood	6.355	0	1.802	0.1667	3.384	95.59	46.93	5.162
GTEX-1I6K7-0226-SM-CJI46	GTEX	1I6K7	226	SM	CJI46	Adipose - Subcutaneous	27.17	8.058	18.08	0.09591	3.815	9.23	21.39	1.133
GTEX-1I6K7-1826-SM-CGQFO	GTEX	1I6K7	1826	SM	CGQFO	Adipose - Visceral (Omentum)	16.25	3.716	10.07	0.1387	0.199	19.79	17.17	1.888
GTEX-1ICG6-0006-SM-A96RH	GTEX	1ICG6	6	SM	A96RH	Whole Blood	10.09	0.06029	1.847	0	1.312	53.93	59.22	6.764
GTEX-1ICG6-1426-SM-A96T1	GTEX	1ICG6	1426	SM	A96T1	Uterus	40.83	25.42	13.36	0.384	0.1711	2.95	18.08	1.375
GTEX-1ICG6-1526-SM-C1YQT	GTEX	1ICG6	1526	SM	C1YQT	Ovary	36.94	11.01	19.27	0	1.646	1.687	13.64	0.7305
GTEX-1ICG6-1626-SM-ARL81	GTEX	1ICG6	1626	SM	ARL81	Vagina	29.13	6.964	13.5	0	1.839	9.136	14.29	3.081
GTEX-1ICG6-1726-SM-ARU7K	GTEX	1ICG6	1726	SM	ARU7K	Adipose - Visceral (Omentum)	24.88	11.42	9.698	0	0.1615	5.411	19.68	1.802
GTEX-1ICG6-2626-SM-CGQG1	GTEX	1ICG6	2626	SM	CGQG1	Adipose - Subcutaneous	29.58	12.55	12.44	0.06222	2.8	4.288	16.82	0.9023
GTEX-1ICLY-0005-SM-A9G16	GTEX	1ICLY	5	SM	A9G16	Whole Blood	8.446	0.258	1.596	0.08614	1.176	17.11	19.48	8.991
GTEX-1ICLY-0226-SM-ARL7R	GTEX	1ICLY	226	SM	ARL7R	Adipose - Subcutaneous	34	3.679	12.88	0	29.35	3.153	13.34	0.3846
GTEX-1ICLY-1426-SM-CJI48	GTEX	1ICLY	1426	SM	CJI48	Adipose - Visceral (Omentum)	32.3	1.017	16.33	0	5.318	7.227	18.1	2.353
GTEX-1ICLZ-0226-SM-CKZPP	GTEX	1ICLZ	226	SM	CKZPP	Adipose - Subcutaneous	29.56	5.994	19.44	0.2259	127.2	46.51	28.12	1.759
GTEX-1ICLZ-1626-SM-CE6SS	GTEX	1ICLZ	1626	SM	CE6SS	Adipose - Visceral (Omentum)	16.02	1.868	15.25	1.173	5.325	49.07	17.54	8.399
GTEX-1IDFM-0005-SM-ADEGX	GTEX	1IDFM	5	SM	ADEGX	Whole Blood	3.405	0.1023	0.5667	0.123	0.161	14.6	7.102	7.63
GTEX-1IDFM-0226-SM-CMKFX	GTEX	1IDFM	226	SM	CMKFX	Adipose - Subcutaneous	28.12	21.04	10.69	0	14.98	10.67	9.225	1.957
GTEX-1IDJC-0005-SM-A9G1C	GTEX	1IDJC	5	SM	A9G1C	Whole Blood	6.903	0.02854	1.161	0	0.5112	87.13	30.79	4.33
GTEX-1IDJC-0226-SM-CMKG2	GTEX	1IDJC	226	SM	CMKG2	Adipose - Visceral (Omentum)	17.68	3.727	22.49	0	0.3179	8.662	12.46	1.609
GTEX-1IDJD-0006-SM-ARZLC	GTEX	1IDJD	6	SM	ARZLC	Whole Blood	19.91	0.03263	4.044	0	0.814	22.47	61.2	19.49
GTEX-1IDJD-0926-SM-ACKWW	GTEX	1IDJD	926	SM	ACKWW	Adipose - Visceral (Omentum)	17.43	3.415	14.97	0.175	1.235	25.07	20.08	1.159
GTEX-1IDJD-1226-SM-CM2TP	GTEX	1IDJD	1226	SM	CM2TP	Adipose - Subcutaneous	42.78	6.328	24.52	0.275	29.12	6.97	19.33	2.166
GTEX-1IDJE-0006-SM-A9G1B	GTEX	1IDJE	6	SM	A9G1B	Whole Blood	15.4	0.1412	3.446	0.4244	1.43	87.43	58.78	18.77
GTEX-1IDJE-1126-SM-A96SO	GTEX	1IDJE	1126	SM	A96SO	Ovary	27.11	2.987	19.64	0.6086	6.498	1.253	9.185	0.05448
GTEX-1IDJF-0005-SM-ARU6P	GTEX	1IDJF	5	SM	ARU6P	Whole Blood	6.144	0.0242	1.43	0	2.244	47.05	47.68	4.856
GTEX-1IDJF-0226-SM-CMKGE	GTEX	1IDJF	226	SM	CMKGE	Adipose - Subcutaneous	24.82	8.623	15.76	0.2718	18.31	9.086	20.55	1.346
GTEX-1IDJF-1726-SM-A9SLL	GTEX	1IDJF	1726	SM	A9SLL	Adipose - Visceral (Omentum)	19.25	3.599	15.91	0.4807	1.079	31.26	18.25	1.979
GTEX-1IDJH-0006-SM-CMKFT	GTEX	1IDJH	6	SM	CMKFT	Whole Blood	13.04	0.8632	2.647	0	0.01299	18.41	14.33	26.89
GTEX-1IDJH-1626-SM-A9SLP	GTEX	1IDJH	1626	SM	A9SLP	Adipose - Visceral (Omentum)	12.43	4.712	11.85	0.2078	0.1312	3.653	12.64	1.748
GTEX-1IDJI-0006-SM-CMKFJ	GTEX	1IDJI	6	SM	CMKFJ	Whole Blood	6.089	0.02728	1.353	0	0.507	30.01	29.56	7.223
GTEX-1IDJI-0926-SM-ACKWZ	GTEX	1IDJI	926	SM	ACKWZ	Adipose - Visceral (Omentum)	20.18	9.056	17.36	0.2471	0.3132	34.12	16.36	2.058
GTEX-1IDJI-1726-SM-C1YQE	GTEX	1IDJI	1726	SM	C1YQE	Uterus	39.47	5.647	18.78	0	0.01025	1.268	21.73	0.7905
GTEX-1IDJU-0006-SM-CMKFK	GTEX	1IDJU	6	SM	CMKFK	Whole Blood	21.2	0.0597	6.189	0	0.5348	81.85	63.75	21.99
GTEX-1IDJU-0926-SM-ARL88	GTEX	1IDJU	926	SM	ARL88	Adipose - Visceral (Omentum)	13.29	8.429	10.91	0	0.1225	12.86	16.5	0.8246
GTEX-1IDJU-1026-SM-AHZ2U	GTEX	1IDJU	1026	SM	AHZ2U	Vagina	16.02	0.7524	10.07	0	0.03936	3.828	18.02	0.9488
GTEX-1IDJU-1126-SM-A9G2S	GTEX	1IDJU	1126	SM	A9G2S	Ovary	30.13	24.23	17.32	0.2114	0.2297	8.013	17.52	1.798
GTEX-1IDJU-2526-SM-CMKGF	GTEX	1IDJU	2526	SM	CMKGF	Adipose - Subcutaneous	20.16	7.536	11.47	0	0.402	4.719	16.31	1.301
GTEX-1IE54-0005-SM-CMKFQ	GTEX	1IE54	5	SM	CMKFQ	Whole Blood	5.842	0.2094	0.9882	0	0.05259	19.05	10.69	7.451
GTEX-1IE54-0226-SM-CMKHX	GTEX	1IE54	226	SM	CMKHX	Adipose - Subcutaneous	25.2	8.279	15.31	0	4.864	9.346	13.59	1.709
GTEX-1IE54-1426-SM-CL53C	GTEX	1IE54	1426	SM	CL53C	Adipose - Visceral (Omentum)	16.09	4.951	15.35	0.4088	0.4828	14.09	14.96	3.235
GTEX-1IE54-2626-SM-CMKFY	GTEX	1IE54	2626	SM	CMKFY	Vagina	21.36	15.66	15.82	0.9287	2.328	4.021	17.53	0.8498
GTEX-1IGQW-0005-SM-CMKFR	GTEX	1IGQW	5	SM	CMKFR	Whole Blood	11.39	0.6322	1.425	0	0.01411	39.9	9.864	27.67
GTEX-1IGQW-0226-SM-COH43	GTEX	1IGQW	226	SM	COH43	Adipose - Subcutaneous	25.15	19.21	12.81	0	2.308	7.099	12.47	1.47
GTEX-1IKJJ-0005-SM-CMKFS	GTEX	1IKJJ	5	SM	CMKFS	Whole Blood	7.141	0.2294	1.643	0	0.01138	26.1	6.1	14.07
GTEX-1IKJJ-0226-SM-COH3T	GTEX	1IKJJ	226	SM	COH3T	Adipose - Subcutaneous	27.91	22.11	20.12	0.7033	1.796	7.186	16.06	2.875
GTEX-1IKK5-0006-SM-CMKFI	GTEX	1IKK5	6	SM	CMKFI	Whole Blood	4.495	0.08793	1.354	0	0.01472	17.33	4.852	7.854
GTEX-1IKK5-0526-SM-CMKGG	GTEX	1IKK5	526	SM	CMKGG	Adipose - Subcutaneous	26.05	5.995	16.73	0.2514	1.242	8.563	14.68	1.74
GTEX-1IKK5-0826-SM-ACKWN	GTEX	1IKK5	826	SM	ACKWN	Adipose - Visceral (Omentum)	13.59	3.155	9.885	0.07408	1.432	8.538	6.063	1.406
GTEX-1IKOE-0005-SM-CMKFL	GTEX	1IKOE	5	SM	CMKFL	Whole Blood	9.121	0.03709	2.353	0	4.94	29.85	52.08	4.78
GTEX-1IKOE-1726-SM-CNNQ6	GTEX	1IKOE	1726	SM	CNNQ6	Adipose - Visceral (Omentum)	20.36	7.744	14.64	0	3.449	6.359	10.5	0.9974
GTEX-1IKOE-2326-SM-A8N99	GTEX	1IKOE	2326	SM	A8N99	Ovary	35.25	33.53	14.53	0.09656	0.1936	7.962	15.61	1.245
GTEX-1IKOE-2426-SM-ARU7W	GTEX	1IKOE	2426	SM	ARU7W	Uterus	35.34	6.976	19.84	0.2541	0	1.178	15.72	0.8417
GTEX-1IKOH-0006-SM-CMKFM	GTEX	1IKOH	6	SM	CMKFM	Whole Blood	3.701	0.2146	0.688	0	0.006531	41.51	3.96	14.32
GTEX-1IL2U-0006-SM-CMKFP	GTEX	1IL2U	6	SM	CMKFP	Whole Blood	18.57	0.3308	3.644	0.1326	0.003692	9.466	9.834	49.24
GTEX-1IL2U-0326-SM-CE6T9	GTEX	1IL2U	326	SM	CE6T9	Adipose - Subcutaneous	33.6	8.357	20.41	0.5297	2.233	6.482	18.46	1.865
GTEX-1IL2U-2726-SM-C1YSG	GTEX	1IL2U	2726	SM	C1YSG	Adipose - Visceral (Omentum)	22.74	6.99	12.93	0.07824	0.3661	8.534	15.73	2.942
GTEX-1IL2V-0006-SM-CMKFN	GTEX	1IL2V	6	SM	CMKFN	Whole Blood	10.08	0.305	3.261	0	0	27.07	12.24	18.98
GTEX-1IL2V-0226-SM-CMKI2	GTEX	1IL2V	226	SM	CMKI2	Adipose - Subcutaneous	34.2	9.365	15.53	0	3.364	3.725	16.45	0.7912
GTEX-1IOXB-0006-SM-CMKFO	GTEX	1IOXB	6	SM	CMKFO	Whole Blood	14.65	0.5029	2.838	0.7255	0.06736	25	10.29	36.04
GTEX-1IOXB-0226-SM-CMKHY	GTEX	1IOXB	226	SM	CMKHY	Adipose - Subcutaneous	24.7	11.95	14.14	0.07748	2.84	7.015	12.82	2.358
GTEX-1IY9M-0005-SM-CNNOU	GTEX	1IY9M	5	SM	CNNOU	Whole Blood	25.01	0.5598	5.808	0.1319	0.01103	30.12	22.62	46.02
GTEX-1IY9M-0226-SM-CMKHP	GTEX	1IY9M	226	SM	CMKHP	Adipose - Subcutaneous	32.07	14.68	23.48	0.942	3.516	5.372	17.38	1.462
GTEX-1IY9M-1226-SM-ACKX1	GTEX	1IY9M	1226	SM	ACKX1	Adipose - Visceral (Omentum)	18.42	8.125	13.58	0.1923	0.2713	5.757	19.75	2.708
GTEX-1J1OQ-0326-SM-CYPTJ	GTEX	1J1OQ	326	SM	CYPTJ	Adipose - Subcutaneous	17.73	3.921	11.68	0.3571	0.5322	14.21	10.02	0.8152
GTEX-1J1OQ-1526-SM-CJI4E	GTEX	1J1OQ	1526	SM	CJI4E	Adipose - Visceral (Omentum)	24.34	3.165	8.565	0.5678	1.798	22.69	8.639	1.22
GTEX-1J1OQ-1626-SM-CE6TB	GTEX	1J1OQ	1626	SM	CE6TB	Ovary	28.46	3.911	17.01	0.3654	0.787	2.344	16.54	0.08722
GTEX-1J1OQ-1726-SM-CL55N	GTEX	1J1OQ	1726	SM	CL55N	Uterus	39.06	4.985	18.96	0.2518	0.1636	3.79	23.56	1.773
GTEX-1J1OQ-1826-SM-CL53R	GTEX	1J1OQ	1826	SM	CL53R	Vagina	24.12	1.385	11.05	0.4164	0.5103	3.997	23.33	0.7902
GTEX-1J1R8-0526-SM-ACKWO	GTEX	1J1R8	526	SM	ACKWO	Adipose - Visceral (Omentum)	11.55	3.206	11.34	0	0.2323	8.811	11.3	1.039
GTEX-1J1R8-2226-SM-ARZMP	GTEX	1J1R8	2226	SM	ARZMP	Adipose - Subcutaneous	28.99	8.841	13.32	0.1165	0.4804	4.403	15.23	0.9389
GTEX-1J8EW-0006-SM-CNNOW	GTEX	1J8EW	6	SM	CNNOW	Whole Blood	16.78	0.4492	5.442	0	0	49.89	14.94	39.87
GTEX-1J8EW-0226-SM-CYPSW	GTEX	1J8EW	226	SM	CYPSW	Adipose - Subcutaneous	32.78	4.833	20.15	0	2.225	9.827	14.18	2.44
GTEX-1J8EW-1526-SM-CMKFZ	GTEX	1J8EW	1526	SM	CMKFZ	Adipose - Visceral (Omentum)	16.29	11.19	12.82	0	0.2287	7.69	11.09	1.279
GTEX-1J8EW-2526-SM-CKZO2	GTEX	1J8EW	2526	SM	CKZO2	Vagina	30.51	6.256	10.24	0	0.4516	2.429	21.37	0.5891
GTEX-1J8JJ-0006-SM-CNNOX	GTEX	1J8JJ	6	SM	CNNOX	Whole Blood	5.21	0.2599	1.212	0	0.005801	52.46	5.46	25.03
GTEX-1J8JJ-0326-SM-CMKG6	GTEX	1J8JJ	326	SM	CMKG6	Adipose - Subcutaneous	32.54	40.77	18.95	0.09234	1.574	5.99	17.08	2.1
GTEX-1J8JJ-0826-SM-AHZ3F	GTEX	1J8JJ	826	SM	AHZ3F	Ovary	23	8.949	20.08	0.9365	7.46	0	13.86	0.149
GTEX-1J8Q2-0006-SM-CNNOZ	GTEX	1J8Q2	6	SM	CNNOZ	Whole Blood	4.865	0.05334	1.556	0.08016	0.06251	17.05	10.18	6.86
GTEX-1J8Q2-2226-SM-CM2TZ	GTEX	1J8Q2	2226	SM	CM2TZ	Adipose - Visceral (Omentum)	17.7	4.032	9.939	0	2.924	13.07	11.09	1.802
GTEX-1J8Q3-0005-SM-CNNOY	GTEX	1J8Q3	5	SM	CNNOY	Whole Blood	5.571	0.01658	2.377	0.04982	2.547	71.3	32.25	3.684
GTEX-1J8Q3-1526-SM-CMKGB	GTEX	1J8Q3	1526	SM	CMKGB	Adipose - Subcutaneous	26.84	14.43	20.9	0.762	1.772	9.627	22.35	1.921
GTEX-1J8QM-0006-SM-CNNP1	GTEX	1J8QM	6	SM	CNNP1	Whole Blood	4.102	0.08676	1.473	0	0.09441	68.08	37.49	6.419
GTEX-1J8QM-2326-SM-CYPSL	GTEX	1J8QM	2326	SM	CYPSL	Adipose - Subcutaneous	20.76	7.486	10.96	0	0.5603	11.72	20.24	1.099
GTEX-1JJ6O-0005-SM-DHXJ4	GTEX	1JJ6O	5	SM	DHXJ4	Whole Blood	3.454	0.03732	0.3898	0	0.1437	10.34	8.006	4.137
GTEX-1JJ6O-0226-SM-E6CI9	GTEX	1JJ6O	226	SM	E6CI9	Adipose - Subcutaneous	26.17	7.486	13.78	0.3091	7.245	1.586	12.61	0.4095
GTEX-1JJ6O-2826-SM-CNNP7	GTEX	1JJ6O	2826	SM	CNNP7	Adipose - Visceral (Omentum)	21.83	4.937	12.49	0.126	0.1931	11.23	13.42	1.647
GTEX-1JJE9-0006-SM-CGQEB	GTEX	1JJE9	6	SM	CGQEB	Whole Blood	1.73	0.06544	0.3211	0	0.02348	21.85	2.3	2.374
GTEX-1JJE9-1226-SM-CNPOI	GTEX	1JJE9	1226	SM	CNPOI	Adipose - Subcutaneous	24.58	10.48	13.34	0.3828	4.313	10.12	10.32	1.902
GTEX-1JJE9-1526-SM-CM2RR	GTEX	1JJE9	1526	SM	CM2RR	Adipose - Visceral (Omentum)	16.02	3.85	13.4	0	1.552	7.574	12.35	2.1
GTEX-1JJEA-0006-SM-DHXJ2	GTEX	1JJEA	6	SM	DHXJ2	Whole Blood	16.27	0.5076	2.157	0	0.006937	20.43	10.29	30.35
GTEX-1JJEA-0226-SM-COH2X	GTEX	1JJEA	226	SM	COH2X	Adipose - Subcutaneous	30.97	73.41	11.93	0	1.611	2.408	13.73	0.9688
GTEX-1JK1U-0006-SM-DHXJ3	GTEX	1JK1U	6	SM	DHXJ3	Whole Blood	3.779	0.04112	2.443	0.1236	4.971	194	46.64	3.231
GTEX-1JK1U-2126-SM-CNPOU	GTEX	1JK1U	2126	SM	CNPOU	Adipose - Subcutaneous	32.31	30.39	19.77	0.4591	9.224	3.909	13.74	0.4384
GTEX-1JKYN-0006-SM-DHXJ5	GTEX	1JKYN	6	SM	DHXJ5	Whole Blood	8.681	0.04137	2.448	0	0.5333	116	31.09	11.95
GTEX-1JKYN-0526-SM-CGQG3	GTEX	1JKYN	526	SM	CGQG3	Adipose - Visceral (Omentum)	13.69	1.634	14.2	0.146	0.6527	23.06	18.36	0.9803
GTEX-1JKYN-1226-SM-CGQG8	GTEX	1JKYN	1226	SM	CGQG8	Adipose - Subcutaneous	21.25	3.209	15.64	0.04518	1.349	18.58	15.97	1.416
GTEX-1JKYR-0005-SM-DHXL5	GTEX	1JKYR	5	SM	DHXL5	Whole Blood	10.03	0.07401	1.271	0	0.08983	36.34	31.15	12.39
GTEX-1JKYR-0226-SM-CNPOK	GTEX	1JKYR	226	SM	CNPOK	Adipose - Subcutaneous	35.7	23.18	18.6	0.2601	3.393	19.16	20.35	2.794
GTEX-1JKYR-1226-SM-CM2S7	GTEX	1JKYR	1226	SM	CM2S7	Adipose - Visceral (Omentum)	11.93	6.573	13.22	0.3625	0.06058	8.24	13.41	1.103
GTEX-1JMLX-0006-SM-DHXJ6	GTEX	1JMLX	6	SM	DHXJ6	Whole Blood	3.056	0.04954	0.5161	0	0.01659	3.066	2.759	2.461
GTEX-1JMLX-0126-SM-CMKG9	GTEX	1JMLX	126	SM	CMKG9	Adipose - Subcutaneous	23.69	8.185	17.23	0.8403	1.655	4.012	14.09	1.245
GTEX-1JMLX-1026-SM-D3L8U	GTEX	1JMLX	1026	SM	D3L8U	Adipose - Visceral (Omentum)	19.68	10.23	12.77	0.1594	0.8345	6.931	13.91	1.013
GTEX-1JMOU-0006-SM-DHXJ7	GTEX	1JMOU	6	SM	DHXJ7	Whole Blood	19.4	0.3509	3.466	0	0.2644	31.83	19.2	42.11
GTEX-1JMPY-0006-SM-DHXJ8	GTEX	1JMPY	6	SM	DHXJ8	Whole Blood	10.64	0.07935	2.181	0	1.174	106.9	47.66	14.35
GTEX-1JMPY-0326-SM-CM2S2	GTEX	1JMPY	326	SM	CM2S2	Adipose - Visceral (Omentum)	11.73	9.47	9.538	0	0.299	9.826	10.55	1.624
GTEX-1JMPY-1426-SM-ARL8Z	GTEX	1JMPY	1426	SM	ARL8Z	Adipose - Subcutaneous	35.91	44.65	16.16	0.1329	0.8812	6.381	15.35	0.5712
GTEX-1JMPZ-0006-SM-DHXJ9	GTEX	1JMPZ	6	SM	DHXJ9	Whole Blood	1.653	0	0.4425	0	0.005875	8.571	1.827	2.738
GTEX-1JMQI-0005-SM-DHXJA	GTEX	1JMQI	5	SM	DHXJA	Whole Blood	2.794	0.0375	0.5135	0	0	16.68	11.69	3.662
GTEX-1JMQI-1026-SM-COH2U	GTEX	1JMQI	1026	SM	COH2U	Adipose - Visceral (Omentum)	17	3.943	16.26	0.1445	0.9098	9.685	18.76	1.967
GTEX-1JMQI-2026-SM-CMKGP	GTEX	1JMQI	2026	SM	CMKGP	Adipose - Subcutaneous	23.7	19.44	13.66	0.3235	1.601	10.75	11.99	1.326
GTEX-1JMQJ-0006-SM-DHXJD	GTEX	1JMQJ	6	SM	DHXJD	Whole Blood	3.253	0.08054	0.9166	0	0.02996	13.42	4.577	7.232
GTEX-1JMQJ-1926-SM-D4P3A	GTEX	1JMQJ	1926	SM	D4P3A	Adipose - Visceral (Omentum)	13.97	12.63	15.05	0.3273	0.2431	9.982	13.52	2.911
GTEX-1JMQK-0005-SM-CNPOE	GTEX	1JMQK	5	SM	CNPOE	Whole Blood	9.96	0.1669	3.15	0	5.859	56.74	25.53	15.01
GTEX-1JMQK-0126-SM-CM2S3	GTEX	1JMQK	126	SM	CM2S3	Adipose - Subcutaneous	33.95	23.26	17.8	0.1031	7.874	1.078	15.42	0.24
GTEX-1JMQK-1326-SM-CNPOR	GTEX	1JMQK	1326	SM	CNPOR	Adipose - Visceral (Omentum)	23.82	1.955	18.08	0	1.611	23.7	20.44	2.732
GTEX-1JMQL-0006-SM-DHXJB	GTEX	1JMQL	6	SM	DHXJB	Whole Blood	6.401	0.01901	1.194	0	0.07636	23.47	5.408	4.06
GTEX-1JMQL-0326-SM-CNPP6	GTEX	1JMQL	326	SM	CNPP6	Adipose - Subcutaneous	15.39	3.331	10.08	0.356	22.3	21.59	8.085	2.964
GTEX-1JMQL-2326-SM-CNNPV	GTEX	1JMQL	2326	SM	CNNPV	Vagina	22.93	1.292	5.325	0.5111	0.4726	3.449	18.36	0.8235
GTEX-1JN1M-0006-SM-DHXJE	GTEX	1JN1M	6	SM	DHXJE	Whole Blood	8.356	0.1301	2.122	0	0.336	44.87	23.32	7.179
GTEX-1JN1M-0126-SM-D4P23	GTEX	1JN1M	126	SM	D4P23	Adipose - Subcutaneous	10.31	5.231	10.1	0.2912	13.65	10.01	16.35	0.9513
GTEX-1JN1M-2126-SM-D4P2X	GTEX	1JN1M	2126	SM	D4P2X	Ovary	16.76	19.45	16.15	4.755	1.175	2.684	15.98	3.051
GTEX-1JN1M-2326-SM-ARZNG	GTEX	1JN1M	2326	SM	ARZNG	Vagina	40.7	11.47	17.74	0.8725	1.682	10.62	20.1	6.342
GTEX-1JN6P-0005-SM-DIPEH	GTEX	1JN6P	5	SM	DIPEH	Whole Blood	14.53	0.7361	4.798	0	0	70.99	25.3	24.23
GTEX-1JN6P-0226-SM-COH34	GTEX	1JN6P	226	SM	COH34	Adipose - Subcutaneous	24.03	10.05	12.2	0.2068	2.644	14.65	9.272	2.333
GTEX-1JN6P-1626-SM-CYPSV	GTEX	1JN6P	1626	SM	CYPSV	Adipose - Visceral (Omentum)	19.75	3.807	11.23	0.6731	0.1828	14.53	10.36	1.717
GTEX-1JN76-0005-SM-EAZ3B	GTEX	1JN76	5	SM	EAZ3B	Whole Blood	7.424	0	1.784	0.2511	5.318	98.73	52.13	7.383
GTEX-1JN76-0226-SM-CMKGO	GTEX	1JN76	226	SM	CMKGO	Adipose - Subcutaneous	19.76	4.044	21.56	0.1216	1.361	8.117	23.48	1.132
GTEX-1JN76-1026-SM-ARZNI	GTEX	1JN76	1026	SM	ARZNI	Adipose - Visceral (Omentum)	30.08	2.602	20.1	0	0.4204	12.01	24.63	0.8421
GTEX-1JN76-1426-SM-AHZ4F	GTEX	1JN76	1426	SM	AHZ4F	Ovary	33.21	14.7	21.49	0	2.335	2.899	18.5	0.8103
GTEX-1JN76-1526-SM-CNPPF	GTEX	1JN76	1526	SM	CNPPF	Vagina	18.15	1.259	8.962	0	0.2715	4.526	16.02	2.824
GTEX-1JN76-1626-SM-CNNQ3	GTEX	1JN76	1626	SM	CNNQ3	Uterus	26.13	10.49	22.46	0	0.01498	4.634	20.41	1.493
GTEX-1K2DA-0005-SM-DIPE7	GTEX	1K2DA	5	SM	DIPE7	Whole Blood	8.414	0.01293	2.172	0	0.1255	156.6	94.87	6.692
GTEX-1K2DA-1126-SM-CGQGG	GTEX	1K2DA	1126	SM	CGQGG	Adipose - Visceral (Omentum)	17.26	8.84	14.01	0.1314	0.02014	5.099	15.7	0.7589
GTEX-1K2DA-2126-SM-CGQGL	GTEX	1K2DA	2126	SM	CGQGL	Adipose - Subcutaneous	18.52	6.823	15.99	0.1725	0.1417	2.767	16.67	0.3011
GTEX-1K2DU-0005-SM-DIPE8	GTEX	1K2DU	5	SM	DIPE8	Whole Blood	7.438	0.1072	1.639	0.06446	0.2944	4.273	13.95	4.535
GTEX-1K2DU-0726-SM-DIPF7	GTEX	1K2DU	726	SM	DIPF7	Adipose - Visceral (Omentum)	31.34	6.12	23.8	0.4248	4.103	8.742	22.24	0.9583
GTEX-1K9T9-0006-SM-DIPE9	GTEX	1K9T9	6	SM	DIPE9	Whole Blood	46.41	0.1535	5.118	0.1538	0.3255	14.6	25.93	102.9
GTEX-1K9T9-0226-SM-E9U6K	GTEX	1K9T9	226	SM	E9U6K	Adipose - Subcutaneous	24.6	8.895	16.51	0.3541	9.862	2.777	18.58	1.728
GTEX-1K9T9-1626-SM-DIPFS	GTEX	1K9T9	1626	SM	DIPFS	Adipose - Visceral (Omentum)	23.79	8.243	14.7	0.2953	0.1645	9.135	19.33	5.487
GTEX-1K9T9-2426-SM-DHXKT	GTEX	1K9T9	2426	SM	DHXKT	Ovary	24.66	2.991	14.98	1.322	6.561	0.7224	15.73	0.497
GTEX-1K9T9-2526-SM-D3L9B	GTEX	1K9T9	2526	SM	D3L9B	Uterus	47.15	8.874	23.61	1.765	0	2.959	25.19	1.51
GTEX-1KAFJ-0006-SM-9WPO1	GTEX	1KAFJ	6	SM	9WPO1	Whole Blood	4.756	0.05272	1.321	0	0.2648	54.7	34.91	5.531
GTEX-1KAFJ-0826-SM-CYPTF	GTEX	1KAFJ	826	SM	CYPTF	Adipose - Visceral (Omentum)	17.15	5.229	12.47	0.2286	0.1464	14.75	16.03	2.742
GTEX-1KAFJ-2426-SM-D4P32	GTEX	1KAFJ	2426	SM	D4P32	Adipose - Subcutaneous	27.63	11.34	13.59	0	0.7132	9.22	13.63	2.25
GTEX-1KANA-0006-SM-9YFLB	GTEX	1KANA	6	SM	9YFLB	Whole Blood	4.68	0.1582	1.954	0	0.1135	113.9	40.46	2.006
GTEX-1KANA-0826-SM-D3L9J	GTEX	1KANA	826	SM	D3L9J	Adipose - Subcutaneous	21.82	5.413	16.67	0.5501	0.6523	2.951	15.37	0.1688
GTEX-1KANA-1426-SM-CY8IF	GTEX	1KANA	1426	SM	CY8IF	Adipose - Visceral (Omentum)	17.13	2.434	12.68	0.1663	0.6529	13.57	17.86	0.506
GTEX-1KANB-0006-SM-DIPE6	GTEX	1KANB	6	SM	DIPE6	Whole Blood	30.45	0.1857	6.175	0.1395	0	52.49	20.33	66.64
GTEX-1KANB-2426-SM-EV7BE	GTEX	1KANB	2426	SM	EV7BE	Adipose - Visceral (Omentum)	25.2	13.22	12.88	0	0.1816	3.942	14.14	1.871
GTEX-1KANC-0006-SM-9YFL8	GTEX	1KANC	6	SM	9YFL8	Whole Blood	4.199	0.1106	1.329	0	0.398	124.3	38	7.417
GTEX-1KANC-0526-SM-D4P3T	GTEX	1KANC	526	SM	D4P3T	Adipose - Visceral (Omentum)	18.57	2.784	14.32	0.2721	0.4244	7.032	18.49	2.265
GTEX-1KANC-1026-SM-D3LAA	GTEX	1KANC	1026	SM	D3LAA	Ovary	29.03	15.23	18.87	0.4931	1.227	1.504	16.11	0.7356
GTEX-1KANC-1126-SM-CY8I7	GTEX	1KANC	1126	SM	CY8I7	Uterus	36.7	38.99	18.3	0.2158	0.1082	3.82	20.99	0.4443
GTEX-1KD4Q-0006-SM-DIPEA	GTEX	1KD4Q	6	SM	DIPEA	Whole Blood	1.995	0.05706	0.6003	0	0	6.778	2.226	4.697
GTEX-1KD4Q-1426-SM-D4P3K	GTEX	1KD4Q	1426	SM	D4P3K	Adipose - Visceral (Omentum)	22.06	4.531	17.56	0.701	0.2901	10.8	21.8	3.998
GTEX-1KD5A-0006-SM-DIPEB	GTEX	1KD5A	6	SM	DIPEB	Whole Blood	5.117	0.08904	1.179	0	0.03578	77.31	7.996	9.132
GTEX-1KD5A-0326-SM-D5OVD	GTEX	1KD5A	326	SM	D5OVD	Adipose - Subcutaneous	33.26	13.47	19.3	0.2281	22.81	11.98	19.78	1.266
GTEX-1KD5A-1326-SM-CYPTB	GTEX	1KD5A	1326	SM	CYPTB	Adipose - Visceral (Omentum)	19.39	5.955	18.05	0.1336	0.1414	28.02	17.16	4.041
GTEX-1KWVE-0005-SM-CYPSE	GTEX	1KWVE	5	SM	CYPSE	Whole Blood	11.24	0.5115	2.124	0.143	0	21.66	7.382	39.55
GTEX-1KWVE-0226-SM-E9TKK	GTEX	1KWVE	226	SM	E9TKK	Adipose - Visceral (Omentum)	16.19	10.59	12.4	0.6277	0.1311	3.039	13.03	2.346
GTEX-1KWVE-1326-SM-E6CJ1	GTEX	1KWVE	1326	SM	E6CJ1	Adipose - Subcutaneous	30.6	56.46	16.57	0.5952	2.13	1.856	17.16	2.185
GTEX-1KXAM-0005-SM-DIPEC	GTEX	1KXAM	5	SM	DIPEC	Whole Blood	5.218	0	2.456	0	1.409	400.4	59.85	7.751
GTEX-1KXAM-0526-SM-DKPQN	GTEX	1KXAM	526	SM	DKPQN	Adipose - Visceral (Omentum)	19.28	6.493	15.91	0.2683	0.4595	47.43	21.06	2.029
GTEX-1KXAM-2326-SM-CYPTD	GTEX	1KXAM	2326	SM	CYPTD	Adipose - Subcutaneous	25.51	5.265	22.37	0.3452	2.474	30.63	20.69	1.998
GTEX-1L5NE-0005-SM-DIPEG	GTEX	1L5NE	5	SM	DIPEG	Whole Blood	4.719	0.03558	2.125	0	11.5	287.6	56.06	2.718
GTEX-1L5NE-1726-SM-DHXKX	GTEX	1L5NE	1726	SM	DHXKX	Adipose - Visceral (Omentum)	21.8	12.21	9.024	0	0.2207	4.48	17.65	0.7705
GTEX-1L5NE-2626-SM-E9U6P	GTEX	1L5NE	2626	SM	E9U6P	Adipose - Subcutaneous	24.41	4.628	13.55	0	0.7409	2.359	16.82	0.3354
GTEX-1LB8K-0005-SM-DIPED	GTEX	1LB8K	5	SM	DIPED	Whole Blood	15.48	0.79	2.851	0	0.0143	10.55	11.46	30.76
GTEX-1LB8K-0326-SM-E9TJC	GTEX	1LB8K	326	SM	E9TJC	Adipose - Subcutaneous	37.91	23.9	18.25	0	2.188	5.801	16.38	2.661
GTEX-1LBAC-0005-SM-DIPEE	GTEX	1LBAC	5	SM	DIPEE	Whole Blood	8.425	0.0207	2.015	0	0.08319	33.53	24.97	13.75
GTEX-1LBAC-0226-SM-DHXJZ	GTEX	1LBAC	226	SM	DHXJZ	Adipose - Subcutaneous	28.66	8.751	16.54	0.2557	3.182	10.76	16.8	1.618
GTEX-1LBAC-1026-SM-CXKYA	GTEX	1LBAC	1026	SM	CXKYA	Adipose - Visceral (Omentum)	15.91	3.841	14.87	0.3184	0.1153	8.739	16.68	2.423
GTEX-1LC47-0005-SM-COH2J	GTEX	1LC47	5	SM	COH2J	Whole Blood	7.175	0.1504	1.9	0.113	11.51	50.45	13.6	12.07
GTEX-1LG7Y-0005-SM-DKPQ7	GTEX	1LG7Y	5	SM	DKPQ7	Whole Blood	7.194	1.127	1.432	0.1034	0.0144	16.53	9.384	12.98
GTEX-1LG7Y-0426-SM-DKPQB	GTEX	1LG7Y	426	SM	DKPQB	Adipose - Subcutaneous	27.87	7.146	13.72	0.5447	1.743	5.325	14.22	1.686
GTEX-1LG7Y-1126-SM-CYPTE	GTEX	1LG7Y	1126	SM	CYPTE	Adipose - Visceral (Omentum)	19.47	7.579	13.48	0.3674	0.191	10.88	19.56	2.499
GTEX-1LG7Z-0005-SM-DKPQ6	GTEX	1LG7Z	5	SM	DKPQ6	Whole Blood	10.02	0.05696	3.748	0	1.732	43.39	35.01	12.84
GTEX-1LG7Z-0226-SM-E6CIG	GTEX	1LG7Z	226	SM	E6CIG	Adipose - Visceral (Omentum)	16.19	3.526	21.21	0.3019	0.2052	10.09	12.88	1.632
GTEX-1LG7Z-2026-SM-DLHBP	GTEX	1LG7Z	2026	SM	DLHBP	Adipose - Subcutaneous	27.34	4.278	19.14	0	1.013	4.168	15.36	0.8715
GTEX-1LGOU-0005-SM-DKPPW	GTEX	1LGOU	5	SM	DKPPW	Whole Blood	4.141	0.0641	1.084	0	2.919	68.47	58.57	4.07
GTEX-1LGOU-0826-SM-DHXKL	GTEX	1LGOU	826	SM	DHXKL	Adipose - Visceral (Omentum)	17.75	4.088	8.298	0.05005	0.08363	4.697	16.09	0.7706
GTEX-1LGOU-1026-SM-DHXL4	GTEX	1LGOU	1026	SM	DHXL4	Ovary	31.25	10.89	15.68	0.3293	0.08256	1.154	14.86	0.4717
GTEX-1LGOU-1126-SM-D3LAI	GTEX	1LGOU	1126	SM	D3LAI	Vagina	19.56	4.358	12.1	0	0.1014	3.129	18.08	1.567
GTEX-1LGOU-1226-SM-D3L8L	GTEX	1LGOU	1226	SM	D3L8L	Uterus	33.85	7.803	16.47	0	0.01322	4.079	16.07	1.43
GTEX-1LGOU-2226-SM-E9U56	GTEX	1LGOU	2226	SM	E9U56	Adipose - Subcutaneous	22.15	7.181	12.55	0	0.55	7.392	18.31	0.704
GTEX-1LGRB-0006-SM-DKPPB	GTEX	1LGRB	6	SM	DKPPB	Whole Blood	4.715	0.1168	2.777	0.05013	4.708	113.2	41.35	4.461
GTEX-1LGRB-0526-SM-COH3A	GTEX	1LGRB	526	SM	COH3A	Adipose - Visceral (Omentum)	23.14	1.829	18.2	0	1.009	21.4	20.75	0.7625
GTEX-1LGRB-2126-SM-COH48	GTEX	1LGRB	2126	SM	COH48	Vagina	34.44	9.959	21.97	0.1023	0.342	5.082	24.42	1.154
GTEX-1LGRB-2226-SM-CNNQI	GTEX	1LGRB	2226	SM	CNNQI	Uterus	34.87	5.12	23.05	0.7407	0	4.192	19.9	1.435
GTEX-1LGRB-2326-SM-CNNPU	GTEX	1LGRB	2326	SM	CNNPU	Ovary	22.9	10.78	19.04	0.8149	0.2633	2.711	12.8	0.321
GTEX-1LGRB-2426-SM-CNPP3	GTEX	1LGRB	2426	SM	CNPP3	Adipose - Subcutaneous	21.96	5.662	15.65	0.4151	1.355	17.2	17.78	1.902
GTEX-1LH75-0006-SM-CXZIP	GTEX	1LH75	6	SM	CXZIP	Whole Blood	18.81	0.477	2.556	0	0.2606	11.44	10.64	9.227
GTEX-1LH75-1026-SM-EWROK	GTEX	1LH75	1026	SM	EWROK	Adipose - Visceral (Omentum)	27.34	3.753	15.64	0.1629	0.5444	25.55	17.19	2.202
GTEX-1LH75-1626-SM-EWROL	GTEX	1LH75	1626	SM	EWROL	Uterus	45.81	2.223	13.05	0	0.1405	2.931	25.26	0.6022
GTEX-1LH75-1726-SM-DHXKZ	GTEX	1LH75	1726	SM	DHXKZ	Vagina	28.92	2.184	11	0.08004	0.4771	10.21	12.52	4.772
GTEX-1LH75-2526-SM-E9U5A	GTEX	1LH75	2526	SM	E9U5A	Adipose - Subcutaneous	24.71	5.159	11.42	0.3031	2.02	4.225	15.72	0.4883
GTEX-1LKK1-0005-SM-CXZIT	GTEX	1LKK1	5	SM	CXZIT	Whole Blood	1.016	0.01299	0.5729	0	0.09353	22.75	4.699	1.132
GTEX-1LKK1-1526-SM-EVYCO	GTEX	1LKK1	1526	SM	EVYCO	Adipose - Visceral (Omentum)	16.49	1.899	11.66	0	2.127	27.2	12.46	1.224
GTEX-1LKK1-1626-SM-EVR4Y	GTEX	1LKK1	1626	SM	EVR4Y	Ovary	21	3.064	12.78	0.5755	0.3045	1.026	11.75	0.1545
GTEX-1LNCM-0005-SM-CXZIR	GTEX	1LNCM	5	SM	CXZIR	Whole Blood	15.26	0.3463	3.346	0	0.1718	144.2	26.29	42.31
GTEX-1LNCM-0926-SM-DHXK5	GTEX	1LNCM	926	SM	DHXK5	Ovary	22.48	18.06	17.85	0.4479	3.333	1.298	16.78	0.2726
GTEX-1LNCM-1026-SM-E9U5D	GTEX	1LNCM	1026	SM	E9U5D	Vagina	16.45	7.571	8.209	0.2999	0.08353	2.583	23.31	0.9127
GTEX-1LSNL-0006-SM-CXZIV	GTEX	1LSNL	6	SM	CXZIV	Whole Blood	14.19	1.597	3.083	0	0.02624	60.45	12.96	46.39
GTEX-1LSNL-0526-SM-DIPFI	GTEX	1LSNL	526	SM	DIPFI	Adipose - Subcutaneous	25.07	10.79	14.51	0.1766	1.256	2.994	16.2	1.94
GTEX-1LSNL-1426-SM-E6CJ9	GTEX	1LSNL	1426	SM	E6CJ9	Adipose - Visceral (Omentum)	19.76	4.922	12.22	0	0.09236	3.275	19.23	1.484
GTEX-1LSNM-0005-SM-CXZIW	GTEX	1LSNM	5	SM	CXZIW	Whole Blood	2.622	0.04419	1.843	0.3188	1.548	59.01	31.12	1.864
GTEX-1LSNM-0626-SM-DIPG7	GTEX	1LSNM	626	SM	DIPG7	Adipose - Visceral (Omentum)	16.04	3.565	15.2	0.06003	0.1304	6.79	12.43	1.247
GTEX-1LSNM-2026-SM-E6CIJ	GTEX	1LSNM	2026	SM	E6CIJ	Adipose - Subcutaneous	36.52	36.1	18.01	1.191	1.625	1.657	18.74	0.731
GTEX-1LSVX-0005-SM-DKPPI	GTEX	1LSVX	5	SM	DKPPI	Whole Blood	6.652	0	0.8767	0	0.02074	21.87	14.26	11.45
GTEX-1LSVX-0126-SM-EVYCY	GTEX	1LSVX	126	SM	EVYCY	Adipose - Subcutaneous	34.91	6.071	18.08	0	1.892	6.408	21.35	1.434
GTEX-1LSVX-1326-SM-DIPET	GTEX	1LSVX	1326	SM	DIPET	Adipose - Visceral (Omentum)	20.58	1.555	14.99	0.08987	5.507	43.09	16.67	6.114
GTEX-1LVA9-0006-SM-DKPPN	GTEX	1LVA9	6	SM	DKPPN	Whole Blood	7.695	0.2636	1.256	0	0	19.54	5.974	25.04
GTEX-1LVA9-0226-SM-E9U5N	GTEX	1LVA9	226	SM	E9U5N	Adipose - Subcutaneous	27.56	7.537	15.53	0	5.88	5.791	11.36	2.061
GTEX-1LVAM-0005-SM-CXZJ4	GTEX	1LVAM	5	SM	CXZJ4	Whole Blood	7.251	0.1231	2.06	0	0.8414	75.17	40.93	8.907
GTEX-1LVAM-1026-SM-DIPFK	GTEX	1LVAM	1026	SM	DIPFK	Adipose - Visceral (Omentum)	7.562	3.388	7.044	0.08666	0.08689	3.418	8.256	0.3646
GTEX-1LVAM-1826-SM-DHXKR	GTEX	1LVAM	1826	SM	DHXKR	Ovary	29.69	10.32	17.35	0.3932	4.377	2.093	14.3	0.1831
GTEX-1LVAM-1926-SM-E6CIM	GTEX	1LVAM	1926	SM	E6CIM	Vagina	29	5.274	11.83	0	0.2179	1.907	14.11	1.208
GTEX-1LVAN-0005-SM-DKPPM	GTEX	1LVAN	5	SM	DKPPM	Whole Blood	3.681	0	2.142	0	0.1168	44.68	26.67	2.242
GTEX-1LVAN-0126-SM-COH4H	GTEX	1LVAN	126	SM	COH4H	Adipose - Subcutaneous	31	17.47	21.87	0	1.374	10.17	20.45	1.393
GTEX-1LVAN-0926-SM-CNNQ2	GTEX	1LVAN	926	SM	CNNQ2	Adipose - Visceral (Omentum)	18.87	6.905	12.68	0.09906	0.298	6.567	16.6	2.926
GTEX-1LVAN-1626-SM-CNPQ7	GTEX	1LVAN	1626	SM	CNPQ7	Vagina	17.66	2.727	8.876	0	0.07348	1.993	24.72	0.8266
GTEX-1LVAN-2726-SM-CNPQG	GTEX	1LVAN	2726	SM	CNPQG	Ovary	29.54	64.29	18.35	0.1206	0.544	6.074	22.31	1.403
GTEX-1LVAO-0006-SM-CXZIU	GTEX	1LVAO	6	SM	CXZIU	Whole Blood	9.559	0.2436	2.834	0	0.2545	49.19	14.9	19.61
GTEX-1LVAO-0226-SM-E9U6O	GTEX	1LVAO	226	SM	E9U6O	Adipose - Subcutaneous	31.23	24.87	14.01	0.2538	131.8	5.398	14.99	0.6589
GTEX-1LVAO-2126-SM-DIPGA	GTEX	1LVAO	2126	SM	DIPGA	Adipose - Visceral (Omentum)	21.69	3.664	12.6	0.07568	1.197	13.36	12.92	1.233
GTEX-1M4P7-0005-SM-CXZIS	GTEX	1M4P7	5	SM	CXZIS	Whole Blood	7.397	0.2975	0.9448	0	0	18.45	10.74	13.4
GTEX-1M5QR-0005-SM-DKPPP	GTEX	1M5QR	5	SM	DKPPP	Whole Blood	2.724	0.04816	0.3825	0	1.346	52.7	30.69	4.448
GTEX-1M5QR-2126-SM-DKPQM	GTEX	1M5QR	2126	SM	DKPQM	Adipose - Subcutaneous	25.09	4.885	16.51	0.1801	6.683	27.33	16.26	2.016
GTEX-1MA7W-0006-SM-DKPPR	GTEX	1MA7W	6	SM	DKPPR	Whole Blood	8.576	0.0573	2.143	0	0.7482	86.62	40.44	14.88
GTEX-1MA7W-0526-SM-E6CIN	GTEX	1MA7W	526	SM	E6CIN	Adipose - Visceral (Omentum)	15.68	2.06	12.28	0	0.03271	2.892	16.42	0.669
GTEX-1MA7W-1426-SM-EV7A1	GTEX	1MA7W	1426	SM	EV7A1	Ovary	27.54	7.756	19.18	0.3366	1.224	3.14	18.44	0.226
GTEX-1MA7W-1526-SM-DHXKS	GTEX	1MA7W	1526	SM	DHXKS	Uterus	46.41	7.577	19.06	0.5554	0.0221	2.904	19.33	1.946
GTEX-1MA7W-1926-SM-E6CIO	GTEX	1MA7W	1926	SM	E6CIO	Adipose - Subcutaneous	25.26	9.552	15.28	0.06316	1.372	2.687	18.1	0.8481
GTEX-1MA7X-0006-SM-CXZJ6	GTEX	1MA7X	6	SM	CXZJ6	Whole Blood	3.956	0.3647	0.9581	0	0	16.99	3.562	14.16
GTEX-1MA7X-1026-SM-DKPQ8	GTEX	1MA7X	1026	SM	DKPQ8	Adipose - Visceral (Omentum)	20.39	9.27	15.07	0.2023	0.4845	9.733	20.76	3.567
GTEX-1MA7X-2126-SM-E6CIX	GTEX	1MA7X	2126	SM	E6CIX	Adipose - Subcutaneous	30.88	28.79	22.16	0.06962	1.648	4.152	20.5	2.954
GTEX-1MCC2-0006-SM-DKPPJ	GTEX	1MCC2	6	SM	DKPPJ	Whole Blood	5.354	0.06895	1.835	0	0.8593	52.63	35.24	3.809
GTEX-1MCC2-0626-SM-DKPQI	GTEX	1MCC2	626	SM	DKPQI	Adipose - Visceral (Omentum)	16.7	8.704	14.89	0.206	0.2524	6.641	17.78	0.8236
GTEX-1MCC2-1026-SM-EVR5I	GTEX	1MCC2	1026	SM	EVR5I	Ovary	24.83	9.915	19.86	0.1748	0.555	1.08	12.89	0.01565
GTEX-1MCC2-1126-SM-EVYD6	GTEX	1MCC2	1126	SM	EVYD6	Vagina	28.28	54.04	22.91	0	1.187	3.841	22.67	0.516
GTEX-1MCC2-2326-SM-E9U5G	GTEX	1MCC2	2326	SM	E9U5G	Adipose - Subcutaneous	17.95	4.689	22.2	0	0.8446	7.738	20.74	0.8985
GTEX-1MCQQ-0005-SM-DKPPV	GTEX	1MCQQ	5	SM	DKPPV	Whole Blood	5.48	0.2153	1.033	0	0.006009	8.446	6.284	15.18
GTEX-1MCQQ-1426-SM-E6CJA	GTEX	1MCQQ	1426	SM	E6CJA	Adipose - Visceral (Omentum)	26.69	6.506	15.96	0.2562	0.195	7.467	18.17	8.698
GTEX-1MCYP-0005-SM-DKPPK	GTEX	1MCYP	5	SM	DKPPK	Whole Blood	3.896	0.03887	0.9592	0	0.7549	134.8	48.03	3.995
GTEX-1MCYP-1226-SM-DTX8H	GTEX	1MCYP	1226	SM	DTX8H	Uterus	46.53	9.649	21.01	0	0.02402	1.204	20.11	1.66
GTEX-1MCYP-1326-SM-EV7AD	GTEX	1MCYP	1326	SM	EV7AD	Vagina	26.18	0.7724	9.859	0	0.1483	0.7949	24.35	0.3178
GTEX-1MCYP-1826-SM-E9J2Q	GTEX	1MCYP	1826	SM	E9J2Q	Adipose - Subcutaneous	25.92	4.003	17.06	0.243	0.2482	10.45	17	0.6092
GTEX-1MGNQ-0005-SM-CXZJ1	GTEX	1MGNQ	5	SM	CXZJ1	Whole Blood	7.681	0.05233	1.927	0.05242	0.219	72.45	56.54	7.874
GTEX-1MGNQ-0226-SM-EVYCK	GTEX	1MGNQ	226	SM	EVYCK	Adipose - Subcutaneous	29.14	26.76	15.12	0	1.135	2.28	19.71	0.72
GTEX-1MJIX-0006-SM-DKPPU	GTEX	1MJIX	6	SM	DKPPU	Whole Blood	12.9	0.02128	3.836	0	0.6947	119.7	81.86	9.664
GTEX-1MJK2-0006-SM-CXZIN	GTEX	1MJK2	6	SM	CXZIN	Whole Blood	7.785	0.06205	1.342	0	0.1584	12.04	9.297	15.74
GTEX-1MJK2-0526-SM-DTXE6	GTEX	1MJK2	526	SM	DTXE6	Adipose - Subcutaneous	33.18	11.04	18.7	0.1996	2.218	4.198	14.79	1.608
GTEX-1MJK3-0006-SM-DKPP9	GTEX	1MJK3	6	SM	DKPP9	Whole Blood	12.76	0	1.418	0.2783	2.446	22.41	45.39	6.188
GTEX-1MJK3-0626-SM-E6CJB	GTEX	1MJK3	626	SM	E6CJB	Adipose - Visceral (Omentum)	22.03	2.887	16.95	0	0.1487	1.616	13.13	0.6486
GTEX-1MUQO-0005-SM-DKPPT	GTEX	1MUQO	5	SM	DKPPT	Whole Blood	5.157	0.0882	1.835	0	0.726	111.5	35.41	4.769
GTEX-1MUQO-0526-SM-E9J31	GTEX	1MUQO	526	SM	E9J31	Adipose - Subcutaneous	25.46	22.6	19	0.2801	2.665	3.741	15.26	1.194
GTEX-1MUQO-0826-SM-EVYCZ	GTEX	1MUQO	826	SM	EVYCZ	Adipose - Visceral (Omentum)	16.7	2.623	20.1	0	0.3186	14.97	17.72	1.893
GTEX-1N2DV-0626-SM-E9U5H	GTEX	1N2DV	626	SM	E9U5H	Adipose - Visceral (Omentum)	15.94	10.39	12.57	0	0.2227	4.984	15.43	0.9671
GTEX-1N2DW-0006-SM-DKPP4	GTEX	1N2DW	6	SM	DKPP4	Whole Blood	5.234	0.195	0.9149	0	0.01567	18.58	4.682	11.09
GTEX-1N2DW-0326-SM-E9TK3	GTEX	1N2DW	326	SM	E9TK3	Adipose - Subcutaneous	30.25	4.295	16.71	0	27.44	12.42	10.95	1.775
GTEX-1N2DW-0726-SM-DTX97	GTEX	1N2DW	726	SM	DTX97	Adipose - Visceral (Omentum)	26.62	3.853	11.99	0.09155	0.4437	9.681	8.29	2.704
GTEX-1N2EE-0005-SM-DKPP5	GTEX	1N2EE	5	SM	DKPP5	Whole Blood	8.809	0.1949	0.965	0	0	5.644	6.605	13.26
GTEX-1N2EE-1526-SM-DTXE9	GTEX	1N2EE	1526	SM	DTXE9	Adipose - Visceral (Omentum)	21.44	11.5	18.61	0.1952	0.4894	7.585	21.32	2.639
GTEX-1N2EF-0005-SM-CXZIL	GTEX	1N2EF	5	SM	CXZIL	Whole Blood	9.051	0.3215	3.89	0	0.1938	48.65	9.262	4.256
GTEX-1N2EF-0626-SM-E9J32	GTEX	1N2EF	626	SM	E9J32	Adipose - Subcutaneous	24.38	7.609	10.42	0	5.048	1.682	12.29	0.1393
GTEX-1N2EF-0926-SM-E8VNW	GTEX	1N2EF	926	SM	E8VNW	Adipose - Visceral (Omentum)	29.82	2.189	16.7	0	0.6425	5.705	13.63	1.055
GTEX-1N5O9-0006-SM-DKPPS	GTEX	1N5O9	6	SM	DKPPS	Whole Blood	12.25	0.4604	1.546	0	0.00752	23.98	13.8	20.63
GTEX-1NHNU-0005-SM-DKPP3	GTEX	1NHNU	5	SM	DKPP3	Whole Blood	2.689	0.02785	0.5924	0.0837	0.3893	16.31	32.92	1.206
GTEX-1NHNU-1126-SM-E9J2C	GTEX	1NHNU	1126	SM	E9J2C	Adipose - Subcutaneous	32.23	10.52	25.86	0.2104	1.524	16.65	24.61	1.827
GTEX-1NSGN-0005-SM-DKPPX	GTEX	1NSGN	5	SM	DKPPX	Whole Blood	12.46	0.05816	4.043	0	0.2856	127.1	46.71	16.52
GTEX-1NUQO-0005-SM-DKPP2	GTEX	1NUQO	5	SM	DKPP2	Whole Blood	11.16	0.07709	0.984	0.1158	0.4033	18.43	39.32	16.87
GTEX-1NUQO-1826-SM-E6CQU	GTEX	1NUQO	1826	SM	E6CQU	Vagina	30.21	6.541	11.26	0.1691	0.3061	2.652	23.39	1.589
GTEX-1NV5F-1726-SM-EXOIZ	GTEX	1NV5F	1726	SM	EXOIZ	Uterus	36.79	4.154	12.98	0.2162	0.06021	2.157	28.98	1.064
GTEX-1NV5F-2526-SM-EXUSK	GTEX	1NV5F	2526	SM	EXUSK	Adipose - Visceral (Omentum)	17.66	2.953	12.22	0	1.074	59.41	9.726	9.397
GTEX-1NV8Z-0005-SM-DKPQ3	GTEX	1NV8Z	5	SM	DKPQ3	Whole Blood	8.808	0.2476	1.242	0	0.002859	23.68	6.334	28.22
GTEX-1O97I-0005-SM-DKPPY	GTEX	1O97I	5	SM	DKPPY	Whole Blood	13.34	0.7424	2.225	0	0	30.67	9.724	37.96
GTEX-1O9I2-0005-SM-DKPQ1	GTEX	1O9I2	5	SM	DKPQ1	Whole Blood	8.128	0.04643	2.311	0	0.355	45.81	10.75	4.105
GTEX-1O9I2-1326-SM-E6CQD	GTEX	1O9I2	1326	SM	E6CQD	Adipose - Visceral (Omentum)	21.96	4.072	15.43	0	4.342	38.77	22.84	3.539
GTEX-1OFPY-0005-SM-DKPPZ	GTEX	1OFPY	5	SM	DKPPZ	Whole Blood	2.801	0.03176	0.6879	0.09545	7.425	79.71	29.26	2.333
GTEX-1OFPY-0826-SM-DTX8P	GTEX	1OFPY	826	SM	DTX8P	Adipose - Visceral (Omentum)	19.35	4.232	16.7	0.3676	0.5037	6.918	16.15	0.974
GTEX-1OFPY-2326-SM-E8VNU	GTEX	1OFPY	2326	SM	E8VNU	Adipose - Subcutaneous	32.2	9.008	17.51	0.397	4.326	15.07	19.13	1.763
GTEX-1OJC3-0006-SM-DKPP1	GTEX	1OJC3	6	SM	DKPP1	Whole Blood	10.51	0.1244	3.884	0.1725	10.39	118.4	59.27	8.009
GTEX-1OJC3-1326-SM-E9J3D	GTEX	1OJC3	1326	SM	E9J3D	Adipose - Visceral (Omentum)	16.82	8.666	11.58	0	0.1458	4.41	13.95	1.057
GTEX-1OJC4-0005-SM-DKPQ4	GTEX	1OJC4	5	SM	DKPQ4	Whole Blood	6.408	0.1149	1.611	0	0.02199	59.7	13.36	21.4
GTEX-1OJC4-1726-SM-EXUSV	GTEX	1OJC4	1726	SM	EXUSV	Adipose - Subcutaneous	30.52	15.61	14.9	0	1.776	5.921	20.62	5.157
GTEX-1OJC4-2026-SM-E6CQW	GTEX	1OJC4	2026	SM	E6CQW	Ovary	26.94	15.39	18.48	0.4862	0.1963	0.5199	18.61	0.3917
GTEX-1OKEX-0006-SM-DKPQ2	GTEX	1OKEX	6	SM	DKPQ2	Whole Blood	4.944	0.008705	0.9644	0	3.883	58.02	71.21	6.661
GTEX-1OKEX-0926-SM-E8VNJ	GTEX	1OKEX	926	SM	E8VNJ	Adipose - Visceral (Omentum)	16.83	2.669	11.7	0	0.4625	4.264	17.56	0.6802
GTEX-1P4AB-0005-SM-CY8GM	GTEX	1P4AB	5	SM	CY8GM	Whole Blood	3.1	0.1243	0.3685	0	0.05202	12.87	4.939	5.027
GTEX-1P4AB-1226-SM-DTXET	GTEX	1P4AB	1226	SM	DTXET	Adipose - Visceral (Omentum)	24.67	7.027	15.63	0	0.5401	12.3	20.27	5.676
GTEX-1PBJI-0005-SM-CJI1Y	GTEX	1PBJI	5	SM	CJI1Y	Whole Blood	19.18	0.5242	3.709	0.4297	0.03191	124.5	12.04	35.97
GTEX-1PBJI-0426-SM-E8VNM	GTEX	1PBJI	426	SM	E8VNM	Adipose - Subcutaneous	28.32	4.676	16.8	0.272	1.838	4.158	10.79	1.623
GTEX-1PBJI-1326-SM-E9J2V	GTEX	1PBJI	1326	SM	E9J2V	Adipose - Visceral (Omentum)	12.27	1.568	6.658	0.4929	0.09611	4.027	7.324	1.136
GTEX-1PBJI-2026-SM-DPRYF	GTEX	1PBJI	2026	SM	DPRYF	Ovary	31.06	32.86	11.57	0	0.1066	0.5912	16.28	0
GTEX-1PBJI-2326-SM-E6CP6	GTEX	1PBJI	2326	SM	E6CP6	Uterus	37.49	14.83	12.42	0.8915	0	2.118	15.12	2.645
GTEX-1PBJJ-0005-SM-CKZND	GTEX	1PBJJ	5	SM	CKZND	Whole Blood	9.676	0.1126	1.558	0	0.2149	10.21	17.33	10.72
GTEX-1PDJ9-0006-SM-CY8GN	GTEX	1PDJ9	6	SM	CY8GN	Whole Blood	3.538	0	1.38	0.1649	5.498	97.64	66.68	4.547
GTEX-1PDJ9-0426-SM-E9J3E	GTEX	1PDJ9	426	SM	E9J3E	Adipose - Subcutaneous	25.34	23.23	10.46	0.1688	0.3903	8.065	15.87	1.134
GTEX-1PFEY-0005-SM-CY8GO	GTEX	1PFEY	5	SM	CY8GO	Whole Blood	8.074	0.04952	1.973	0	4.589	91.54	42.54	6.835
GTEX-1PFEY-0726-SM-E76PO	GTEX	1PFEY	726	SM	E76PO	Adipose - Visceral (Omentum)	15.72	4.731	9.138	0.04763	0.3184	1.143	14.76	0.4605
GTEX-1PFEY-1626-SM-E9J3M	GTEX	1PFEY	1626	SM	E9J3M	Adipose - Subcutaneous	24.32	11.05	14.28	0.3988	0.8405	4.58	15.72	0.5474
GTEX-1PIEJ-0005-SM-DLZQL	GTEX	1PIEJ	5	SM	DLZQL	Whole Blood	15.26	0.05886	2.91	0	0.2661	31.36	70.19	15.09
GTEX-1PIEJ-1626-SM-E6CP9	GTEX	1PIEJ	1626	SM	E6CP9	Ovary	28.86	7.057	19.07	0.334	1.228	2.037	12.59	1.096
GTEX-1PIEJ-1726-SM-EVYB6	GTEX	1PIEJ	1726	SM	EVYB6	Uterus	37.03	69.25	17.35	0.721	0.08032	6.099	20.9	1.084
GTEX-1PIEJ-1926-SM-EVYB7	GTEX	1PIEJ	1926	SM	EVYB7	Vagina	25.07	11.47	12.51	1.139	0.519	7.183	15.02	5.153
GTEX-1PIGE-0005-SM-DLZQM	GTEX	1PIGE	5	SM	DLZQM	Whole Blood	7.655	0.02458	1.963	0	0.02058	69.49	36.46	14.78
GTEX-1PIGE-0526-SM-DTXFA	GTEX	1PIGE	526	SM	DTXFA	Adipose - Subcutaneous	30.04	13.49	14.93	0.8816	1.003	3.718	14.27	2.657
GTEX-1PIGE-1226-SM-EVR3Q	GTEX	1PIGE	1226	SM	EVR3Q	Adipose - Visceral (Omentum)	12.57	4.321	10.71	0	0.1919	3.253	9.3	1.023
GTEX-1PIIG-0006-SM-DLZQF	GTEX	1PIIG	6	SM	DLZQF	Whole Blood	7.319	0.3423	2.19	0	0	7.124	8.225	7.288
GTEX-1PIIG-0326-SM-EVYBV	GTEX	1PIIG	326	SM	EVYBV	Adipose - Subcutaneous	17.23	5.692	11.85	0	2.764	9.286	15.94	2.349
GTEX-1POEN-0005-SM-DLZQN	GTEX	1POEN	5	SM	DLZQN	Whole Blood	7.093	0.5297	2.131	0	0	34.17	7.936	25.12
GTEX-1POEN-0226-SM-EYYXE	GTEX	1POEN	226	SM	EYYXE	Adipose - Subcutaneous	18.37	12.71	14.65	0.2829	0.7827	15.64	21.85	3.225
GTEX-1POEN-1626-SM-EVYC2	GTEX	1POEN	1626	SM	EVYC2	Adipose - Visceral (Omentum)	19.95	4.152	15.23	0.1455	0.06485	4.633	24.43	2.657
GTEX-1PPGY-0326-SM-DTXFD	GTEX	1PPGY	326	SM	DTXFD	Adipose - Subcutaneous	31.16	16.01	15.04	0.2061	1.845	2.873	16.67	1.255
GTEX-1PPH6-0005-SM-DLZQP	GTEX	1PPH6	5	SM	DLZQP	Whole Blood	9.434	0.2265	0.8411	0	0.04213	35.91	8.411	19.35
GTEX-1PPH7-0005-SM-CKZNE	GTEX	1PPH7	5	SM	CKZNE	Whole Blood	3.451	0.07969	0.937	0	0.08272	55.03	20.6	3.542
GTEX-1PPH8-0006-SM-CY8GS	GTEX	1PPH8	6	SM	CY8GS	Whole Blood	11.73	0.07326	1.961	0	0.2985	76.58	45.07	6.439
GTEX-1PPH8-0626-SM-EWRN9	GTEX	1PPH8	626	SM	EWRN9	Adipose - Subcutaneous	19.83	6.073	10.13	0	0.0826	1.979	11.53	0.6025
GTEX-1PPH8-1026-SM-DPRXN	GTEX	1PPH8	1026	SM	DPRXN	Adipose - Visceral (Omentum)	16.56	3.037	9.843	0	0.1491	3.846	14.05	1.634
GTEX-1PWST-0005-SM-DLZQC	GTEX	1PWST	5	SM	DLZQC	Whole Blood	2.941	0.0253	0.2935	0	0.02964	0.1807	2.478	2.082
GTEX-1PWST-0326-SM-EAZ42	GTEX	1PWST	326	SM	EAZ42	Adipose - Subcutaneous	23.49	1.631	16.13	0	10.87	5.902	15.29	0.1902
GTEX-1QAET-0006-SM-DLZQQ	GTEX	1QAET	6	SM	DLZQQ	Whole Blood	17.2	0.2379	1.141	0	0.03186	2.633	12.4	23.45
GTEX-1QAET-1126-SM-E8VML	GTEX	1QAET	1126	SM	E8VML	Adipose - Subcutaneous	22.98	2.661	14.64	0.2818	50.69	13.21	18.29	2.195
GTEX-1QAET-1226-SM-DTX9I	GTEX	1QAET	1226	SM	DTX9I	Adipose - Visceral (Omentum)	28.44	8.152	14.06	0	8.549	24.78	24.52	2.431
GTEX-1QCLY-0005-SM-DLZQS	GTEX	1QCLY	5	SM	DLZQS	Whole Blood	8.552	0.0268	1.026	0	0.03141	15.83	19.69	7.37
GTEX-1QCLY-0526-SM-EAZ47	GTEX	1QCLY	526	SM	EAZ47	Adipose - Subcutaneous	23.43	28.1	13.71	0	1.268	4.61	13.84	1.175
GTEX-1QCLY-1226-SM-EVYC3	GTEX	1QCLY	1226	SM	EVYC3	Adipose - Visceral (Omentum)	17.51	4.417	16.66	0.5437	0.2726	13.95	16.14	1.671
GTEX-1QCLZ-0006-SM-CY8GW	GTEX	1QCLZ	6	SM	CY8GW	Whole Blood	11.85	0.02597	1.27	0.3122	1.57	40.77	70.32	6.149
GTEX-1QCLZ-2226-SM-DTX7R	GTEX	1QCLZ	2226	SM	DTX7R	Vagina	27.36	5.203	15.68	0.5791	0.2635	9.404	20.5	7.742
GTEX-1QEPI-0006-SM-CY8GY	GTEX	1QEPI	6	SM	CY8GY	Whole Blood	11.46	0.3173	2.43	0	0	43.49	9.322	34.83
GTEX-1QEPI-0226-SM-EWRMR	GTEX	1QEPI	226	SM	EWRMR	Adipose - Subcutaneous	38.52	7.034	22.2	0.4288	9.842	10.5	17.33	5.804
GTEX-1QEPI-2226-SM-E8VN6	GTEX	1QEPI	2226	SM	E8VN6	Adipose - Visceral (Omentum)	24.85	5.171	12.95	0.1699	0.2933	11.68	10.26	2.63
GTEX-1QEPI-2726-SM-DPRZ6	GTEX	1QEPI	2726	SM	DPRZ6	Ovary	33.41	22.9	15.54	0.7648	0.3941	0.9086	9.502	0.1369
GTEX-1QMI2-0006-SM-CY8H1	GTEX	1QMI2	6	SM	CY8H1	Whole Blood	5.926	0.1229	1.423	0	0.01372	12.67	5.946	17.28
GTEX-1QMI2-1626-SM-EYYXK	GTEX	1QMI2	1626	SM	EYYXK	Adipose - Visceral (Omentum)	17.07	7.293	12.06	0.2969	0.6064	12.16	15.67	3.544
GTEX-1QP28-0006-SM-DLZQW	GTEX	1QP28	6	SM	DLZQW	Whole Blood	3.151	0.02406	1.347	0	0.439	103.3	32.69	1.657
GTEX-1QP28-0226-SM-E9J2N	GTEX	1QP28	226	SM	E9J2N	Adipose - Subcutaneous	31.07	7.838	19.1	0.3724	0.3112	20.53	17.77	1.417
GTEX-1QP28-0926-SM-EVR4D	GTEX	1QP28	926	SM	EVR4D	Adipose - Visceral (Omentum)	21.62	3.006	15.5	0.2823	0.1007	18.01	14.7	3.346
GTEX-1QP28-1326-SM-DPRXZ	GTEX	1QP28	1326	SM	DPRXZ	Ovary	25.38	19.46	16.59	0.9383	2.256	1.709	11.92	0.392
GTEX-1QP28-1426-SM-EVR4E	GTEX	1QP28	1426	SM	EVR4E	Vagina	26.16	5.199	12.55	0.1116	0.2549	2.891	20.48	1.239
GTEX-1QP28-1526-SM-E76P6	GTEX	1QP28	1526	SM	E76P6	Uterus	50.84	4.761	25.49	0.3947	0.04398	3.119	24.83	0.9364
GTEX-1QP29-0005-SM-DLZQX	GTEX	1QP29	5	SM	DLZQX	Whole Blood	4.316	0	2.732	0	9.156	330.8	70.82	7.28
GTEX-1QP29-0726-SM-DTXFM	GTEX	1QP29	726	SM	DTXFM	Adipose - Subcutaneous	25.27	8.919	19.23	0.163	1.235	28.79	18.79	0.5981
GTEX-1QP29-1626-SM-EXUSZ	GTEX	1QP29	1626	SM	EXUSZ	Adipose - Visceral (Omentum)	16.19	3.3	13.85	0	0.267	11.64	14.98	1.144
GTEX-1QP2A-0226-SM-EVYBC	GTEX	1QP2A	226	SM	EVYBC	Adipose - Subcutaneous	28.61	19.24	16.02	0	0.3648	4.205	17.32	0.8872
GTEX-1QP66-0005-SM-CY8H4	GTEX	1QP66	5	SM	CY8H4	Whole Blood	6.329	0.04521	2.718	0	4.398	79.06	66.95	2.481
GTEX-1QP66-0626-SM-E76PD	GTEX	1QP66	626	SM	E76PD	Adipose - Visceral (Omentum)	22.24	7.199	15.11	0.3245	0.8708	3.329	19.46	1.191
GTEX-1QP66-1326-SM-DTXDQ	GTEX	1QP66	1326	SM	DTXDQ	Adipose - Subcutaneous	26.16	9.142	15.09	0.1109	6.53	3.281	14.49	1.042
GTEX-1QP67-0006-SM-CY8H5	GTEX	1QP67	6	SM	CY8H5	Whole Blood	9.64	0.05912	3.307	0	1.351	183.5	57.9	7.269
GTEX-1QP67-1126-SM-EAZ4C	GTEX	1QP67	1126	SM	EAZ4C	Adipose - Visceral (Omentum)	13.54	14.04	8.915	0.2323	0.04853	8.183	9.661	1.3
GTEX-1QP67-1526-SM-E76P4	GTEX	1QP67	1526	SM	E76P4	Ovary	26.53	38.13	11.3	0.1516	0.5068	5.837	16.77	2.05
GTEX-1QP67-1726-SM-E8VOP	GTEX	1QP67	1726	SM	E8VOP	Adipose - Subcutaneous	21.03	9.82	9.839	0	0.06874	8.683	8.978	1.215
GTEX-1QP6S-0126-SM-E9J4K	GTEX	1QP6S	126	SM	E9J4K	Adipose - Subcutaneous	20.24	5.238	13.4	0.3975	1.24	10.9	13.92	1.993
GTEX-1QP6S-1626-SM-EVYC5	GTEX	1QP6S	1626	SM	EVYC5	Adipose - Visceral (Omentum)	23.58	7.206	15.52	0	0.4296	13.53	13.4	2.648
GTEX-1QP9N-0005-SM-CY8H9	GTEX	1QP9N	5	SM	CY8H9	Whole Blood	9.483	0.01362	2.811	0	2.212	105	68.29	8.193
GTEX-1QP9N-0426-SM-DTXFT	GTEX	1QP9N	426	SM	DTXFT	Adipose - Visceral (Omentum)	20.83	27.42	12.07	0.3631	0.2579	12.19	17.71	1.511
GTEX-1QP9N-1526-SM-DTXFK	GTEX	1QP9N	1526	SM	DTXFK	Adipose - Subcutaneous	28.46	13.91	13.53	0.153	3.38	10.47	17.81	1.781
GTEX-1QPFJ-0006-SM-CY8HB	GTEX	1QPFJ	6	SM	CY8HB	Whole Blood	4.141	0.06593	1.884	0	1.67	94.45	33.59	3.973
GTEX-1QPFJ-0126-SM-E9J4B	GTEX	1QPFJ	126	SM	E9J4B	Adipose - Subcutaneous	24.17	6.974	19.18	0	2.632	10.5	16.02	1.165
GTEX-1QPFJ-1626-SM-DTX7X	GTEX	1QPFJ	1626	SM	DTX7X	Vagina	36.4	24.21	17.18	1.03	0.3688	3.111	21.31	0.8428
GTEX-1QPFJ-1726-SM-EXOJU	GTEX	1QPFJ	1726	SM	EXOJU	Ovary	26.04	4.928	16.48	0.4856	1.98	0.9462	16.59	0.01739
GTEX-1QPFJ-2126-SM-EXOJV	GTEX	1QPFJ	2126	SM	EXOJV	Adipose - Visceral (Omentum)	20.54	7.37	17.68	0.1489	0.6097	9.748	22.47	1.773
GTEX-1QW4Y-0005-SM-DO93W	GTEX	1QW4Y	5	SM	DO93W	Whole Blood	7.331	0.05417	2.075	0	0.6032	81.04	48.76	10.28
GTEX-1QW4Y-0826-SM-DTXE1	GTEX	1QW4Y	826	SM	DTXE1	Adipose - Visceral (Omentum)	21.48	2.462	15.42	0	0.4251	7.342	18.25	1.183
GTEX-1QW4Y-1626-SM-EAZ41	GTEX	1QW4Y	1626	SM	EAZ41	Adipose - Subcutaneous	20.63	7.533	13.97	0.4049	0.6954	8.691	14.75	0.737
GTEX-1R46S-0006-SM-DO93Y	GTEX	1R46S	6	SM	DO93Y	Whole Blood	7.06	0.1076	0.9023	0	2.23	26.2	24.96	4.979
GTEX-1R46S-0526-SM-EVYBZ	GTEX	1R46S	526	SM	EVYBZ	Adipose - Subcutaneous	30.29	5.198	18.48	0	10.14	17.59	21.95	1.443
GTEX-1R7EU-0006-SM-DO93C	GTEX	1R7EU	6	SM	DO93C	Whole Blood	6.41	0.0543	2.117	0	0.7516	32.65	65.02	3.575
GTEX-1R7EU-0326-SM-EWRNJ	GTEX	1R7EU	326	SM	EWRNJ	Adipose - Subcutaneous	27.58	11.21	18.56	0.4492	0.9675	1.69	17.04	0.63
GTEX-1R7EV-0005-SM-DO938	GTEX	1R7EV	5	SM	DO938	Whole Blood	1.751	0	0.4426	0	1.369	37.85	17.77	1.418
GTEX-1R7EV-1026-SM-DTX81	GTEX	1R7EV	1026	SM	DTX81	Adipose - Visceral (Omentum)	18.54	7.56	11.6	0	1.159	4.391	15.44	1.089
GTEX-1R7EV-1926-SM-EVYBF	GTEX	1R7EV	1926	SM	EVYBF	Adipose - Subcutaneous	18.91	3.002	9.658	0.1153	1.561	0.8631	13.42	0.7948
GTEX-1R9JW-0002-SM-DO93B	GTEX	1R9JW	2	SM	DO93B	Whole Blood	4.873	0	1.243	0.1088	0.6271	45.53	55.05	5.657
GTEX-1R9JW-1326-SM-E6CQ7	GTEX	1R9JW	1326	SM	E6CQ7	Uterus	43	6.899	21.02	0.9293	0.02588	6.431	26.6	2.579
GTEX-1R9JW-1426-SM-DTX9K	GTEX	1R9JW	1426	SM	DTX9K	Vagina	27.99	6.269	15.68	0	0.5041	10.83	18.77	4.491
GTEX-1R9K4-0006-SM-CYPRM	GTEX	1R9K4	6	SM	CYPRM	Whole Blood	2.655	0.01892	0.5709	0	0.01267	8.865	4.462	4.826
GTEX-1R9K4-1426-SM-DPRY4	GTEX	1R9K4	1426	SM	DPRY4	Adipose - Visceral (Omentum)	18.82	2.37	8.222	0	2.054	9.228	9.174	3.368
GTEX-1R9K5-0006-SM-DO939	GTEX	1R9K5	6	SM	DO939	Whole Blood	5.749	0.02437	1.757	0	0.812	83.64	36.48	8.184
GTEX-1R9K5-0226-SM-EWRNF	GTEX	1R9K5	226	SM	EWRNF	Adipose - Subcutaneous	29.92	15.06	23.44	0.9275	14.13	10.98	15.67	2.922
GTEX-1R9PM-0006-SM-CYPTI	GTEX	1R9PM	6	SM	CYPTI	Whole Blood	14.89	0.1329	2.164	0.1598	0.008902	54	51.31	23.58
GTEX-1R9PM-2126-SM-E8VOB	GTEX	1R9PM	2126	SM	E8VOB	Adipose - Subcutaneous	25.78	8.113	19.35	0.197	2.201	12.03	16.39	3.827
GTEX-1R9PN-0006-SM-DTX7L	GTEX	1R9PN	6	SM	DTX7L	Whole Blood	10.6	0.1001	1.681	0	1.052	41.82	65.3	13.82
GTEX-1R9PN-0526-SM-DTX86	GTEX	1R9PN	526	SM	DTX86	Uterus	65.91	2.905	16.97	1.134	0.139	1.428	19.27	0.7512
GTEX-1R9PN-0626-SM-E6CR9	GTEX	1R9PN	626	SM	E6CR9	Ovary	37.18	13.33	16.63	0.1426	0.6353	2.337	16.78	0.3573
GTEX-1R9PO-0006-SM-DO937	GTEX	1R9PO	6	SM	DO937	Whole Blood	5.586	0.09414	2.307	0	0.1671	55.44	7.469	11.39
GTEX-1R9PO-0926-SM-E9U4Q	GTEX	1R9PO	926	SM	E9U4Q	Adipose - Visceral (Omentum)	24.59	3.36	13	0.6083	5.394	15.41	12.58	1.503
GTEX-1RAZA-0006-SM-CKZO9	GTEX	1RAZA	6	SM	CKZO9	Whole Blood	2.133	0.01629	1.018	0	0.02727	53.31	13.7	2.998
GTEX-1RAZA-0226-SM-E9U4W	GTEX	1RAZA	226	SM	E9U4W	Adipose - Subcutaneous	33.41	13.38	20.46	0	2.667	4.801	17.06	1.168
GTEX-1RAZA-0926-SM-E6CQ8	GTEX	1RAZA	926	SM	E6CQ8	Adipose - Visceral (Omentum)	20.86	6.203	21.96	0	0.1526	14.07	13.69	3.256
GTEX-1RAZQ-0005-SM-DO93U	GTEX	1RAZQ	5	SM	DO93U	Whole Blood	13.26	0.02518	1.177	0	0.527	19.91	39.54	5.854
GTEX-1RAZQ-0626-SM-E8VOR	GTEX	1RAZQ	626	SM	E8VOR	Adipose - Subcutaneous	27.71	7.529	13.1	0	2.766	14.5	17.92	0.8374
GTEX-1RAZQ-1526-SM-E6CJI	GTEX	1RAZQ	1526	SM	E6CJI	Adipose - Visceral (Omentum)	19.63	2.36	11.85	0	0.4915	2.891	14.83	1.022
GTEX-1RAZR-0006-SM-DLHBR	GTEX	1RAZR	6	SM	DLHBR	Whole Blood	14.12	0.1068	4.46	0	0.01789	165.8	58.79	30.77
GTEX-1RAZR-0226-SM-EVYC6	GTEX	1RAZR	226	SM	EVYC6	Adipose - Subcutaneous	26.74	4.921	18.23	0.3686	0.6416	12.52	22.35	1.914
GTEX-1RAZR-1026-SM-E8VOJ	GTEX	1RAZR	1026	SM	E8VOJ	Adipose - Visceral (Omentum)	24.66	3.346	15.86	0.3015	0.06717	3.745	16.32	2.76
GTEX-1RAZS-0005-SM-DO93D	GTEX	1RAZS	5	SM	DO93D	Whole Blood	16.67	0.13	2.145	0	0.01306	3.362	9.246	26.68
GTEX-1RB15-0005-SM-CL53N	GTEX	1RB15	5	SM	CL53N	Whole Blood	7.325	0.03867	1.588	0	3.101	64	50.48	9.79
GTEX-1RB15-1126-SM-E8VMX	GTEX	1RB15	1126	SM	E8VMX	Adipose - Visceral (Omentum)	30.57	3.278	9.534	0	0.4878	0.6242	14.42	1.411
GTEX-1RDX4-0005-SM-DLHBS	GTEX	1RDX4	5	SM	DLHBS	Whole Blood	21.76	0.1732	2.604	0	0.01933	4.185	9.941	23.3
GTEX-1RDX4-0226-SM-DTXG1	GTEX	1RDX4	226	SM	DTXG1	Adipose - Subcutaneous	28.77	8.209	20.72	0.4039	2.659	5.039	17.31	2.929
GTEX-1RDX4-0726-SM-E8VO8	GTEX	1RDX4	726	SM	E8VO8	Uterus	41.09	9.596	14.38	0.8806	0.04905	3.243	12.78	1.419
GTEX-1RDX4-0826-SM-E9TK7	GTEX	1RDX4	826	SM	E9TK7	Ovary	22.55	9.132	8.355	1.045	1.37	1.016	11.5	0.238
GTEX-1RLM8-0005-SM-DO121	GTEX	1RLM8	5	SM	DO121	Whole Blood	0.7541	0.01636	0.2126	0	0.005477	13.54	1.537	1.329
GTEX-1RLM8-1026-SM-EWROE	GTEX	1RLM8	1026	SM	EWROE	Adipose - Visceral (Omentum)	17.85	1.288	18.31	0	8.002	93.73	20.71	3.544
GTEX-1RMOY-0005-SM-DO11X	GTEX	1RMOY	5	SM	DO11X	Whole Blood	2.184	0.0401	1.238	0	0.7386	69.67	28.94	2.32
GTEX-1RMOY-0826-SM-E9TIF	GTEX	1RMOY	826	SM	E9TIF	Adipose - Visceral (Omentum)	21.98	4.764	16.51	0.4952	0.03678	25.67	20.79	2.586
GTEX-1RNTQ-0006-SM-CYPRG	GTEX	1RNTQ	6	SM	CYPRG	Whole Blood	7.935	0.09595	3.181	0.0721	0.4498	250.2	79.29	8.029
GTEX-1RNTQ-0826-SM-E9TK8	GTEX	1RNTQ	826	SM	E9TK8	Adipose - Visceral (Omentum)	19.26	4.129	10.97	0	0.1033	6.921	16.02	0.8674
GTEX-1RQEC-0006-SM-CL542	GTEX	1RQEC	6	SM	CL542	Whole Blood	5.672	0.0324	1.469	0.1948	0	17.56	5.673	9.31
GTEX-1RQEC-0526-SM-E6CHV	GTEX	1RQEC	526	SM	E6CHV	Adipose - Subcutaneous	27.18	18.38	17.89	0.5322	0.9572	2.385	17.35	0.6942
GTEX-1RQEC-2526-SM-EVYD2	GTEX	1RQEC	2526	SM	EVYD2	Adipose - Visceral (Omentum)	22.57	9.603	13.19	0	0.1372	3.966	14.66	0.9796
GTEX-1RQED-0005-SM-DO11Z	GTEX	1RQED	5	SM	DO11Z	Whole Blood	7.012	0.3273	1.139	0	0	41.69	8.25	30.94
GTEX-1S3DN-0006-SM-DO127	GTEX	1S3DN	6	SM	DO127	Whole Blood	9.091	0.02678	1.508	0.0805	0.09416	18.19	52.19	1.355
GTEX-1S3DN-1626-SM-EVYCC	GTEX	1S3DN	1626	SM	EVYCC	Adipose - Visceral (Omentum)	20.99	2.186	19.32	0.2527	0.07743	6.891	17.82	0.8709
GTEX-1S5VW-0005-SM-CYPS4	GTEX	1S5VW	5	SM	CYPS4	Whole Blood	6.979	0.2073	0.862	0	0.05206	7.162	6.249	6.554
GTEX-1S5VW-2426-SM-EAZ52	GTEX	1S5VW	2426	SM	EAZ52	Adipose - Visceral (Omentum)	28.53	3.119	15.56	0	5.064	12.42	16.88	2.347
GTEX-1S5ZA-0005-SM-CYPS2	GTEX	1S5ZA	5	SM	CYPS2	Whole Blood	2.426	0.05339	0.7005	0	0.4577	61.77	41.11	4.39
GTEX-1S5ZA-1026-SM-EWRO2	GTEX	1S5ZA	1026	SM	EWRO2	Adipose - Visceral (Omentum)	13.39	6.038	12.06	0.09307	0.2074	6.126	10.43	0.8165
GTEX-1S5ZU-0005-SM-CYPS3	GTEX	1S5ZU	5	SM	CYPS3	Whole Blood	4.833	0.1075	2.08	0	0.09453	74.97	15.02	7.784
GTEX-1S5ZU-0226-SM-E6CHW	GTEX	1S5ZU	226	SM	E6CHW	Adipose - Subcutaneous	19.08	9.907	12.9	0.3939	0.4645	1.825	9.015	0.5877
GTEX-1S5ZU-2326-SM-EAZ5B	GTEX	1S5ZU	2326	SM	EAZ5B	Ovary	18.8	4.393	16.06	1.814	0.05053	1.221	17.69	0.3248
GTEX-1S5ZU-2626-SM-E9TII	GTEX	1S5ZU	2626	SM	E9TII	Vagina	14.2	5.748	8.98	1.47	0.1697	1.897	20.83	0.1504
GTEX-1S82P-0005-SM-CM2RX	GTEX	1S82P	5	SM	CM2RX	Whole Blood	7.744	0.05994	1.2	0	0.8664	59.99	45.19	7.655
GTEX-1S82P-0226-SM-E6CI6	GTEX	1S82P	226	SM	E6CI6	Adipose - Subcutaneous	32.65	3.379	18.85	0.3125	1.197	5.068	19.97	1.077
GTEX-1S82P-0926-SM-EWRNP	GTEX	1S82P	926	SM	EWRNP	Adipose - Visceral (Omentum)	18.07	2.383	16.66	0.09878	0.2476	15.8	18.35	2.281
GTEX-1S82U-0005-SM-CYPRW	GTEX	1S82U	5	SM	CYPRW	Whole Blood	11.35	0	3.663	0	0.7521	61.77	46.8	17.64
GTEX-1S82U-1226-SM-E9TKB	GTEX	1S82U	1226	SM	E9TKB	Uterus	34.99	2.788	17.71	0.3591	0	2.588	20.67	2.336
GTEX-1S82Y-0005-SM-DO123	GTEX	1S82Y	5	SM	DO123	Whole Blood	6.788	0.04907	1.165	0	1.245	25.22	48.47	9.559
GTEX-1S82Z-0006-SM-DLHC5	GTEX	1S82Z	6	SM	DLHC5	Whole Blood	7.776	0.1358	1.874	0	2.589	110.9	73.78	5.506
GTEX-1S831-0006-SM-DLHC1	GTEX	1S831	6	SM	DLHC1	Whole Blood	5.915	0.04297	2.33	0	1.306	291.9	58.03	8.926
GTEX-1S831-0326-SM-EVYD3	GTEX	1S831	326	SM	EVYD3	Adipose - Subcutaneous	27.49	5.076	20.22	0	1.216	23.32	19.24	0.9187
GTEX-1S831-1926-SM-EV79P	GTEX	1S831	1926	SM	EV79P	Adipose - Visceral (Omentum)	15.27	5.601	11.88	0	0.2601	14.14	15.97	1.479
GTEX-1S83E-0006-SM-DLHBW	GTEX	1S83E	6	SM	DLHBW	Whole Blood	5.64	0.04888	1.465	0.09795	0.07911	42.69	33.37	5.962
GTEX-1S83E-0226-SM-EVYCW	GTEX	1S83E	226	SM	EVYCW	Adipose - Subcutaneous	31.4	45.2	17.99	0.5378	3.949	5.572	21.99	1.637
GTEX-N7MS-0007-SM-2D7W1	GTEX	N7MS	7	SM	2D7W1	Whole Blood	11.09	0.2306	2.141	0	0	7.521	5.724	20.83
GTEX-N7MS-0326-SM-4E3K2	GTEX	N7MS	326	SM	4E3K2	Adipose - Subcutaneous	32.69	15.25	16.48	0	5.817	7.627	17.44	2.164
GTEX-N7MT-0007-SM-3GACQ	GTEX	N7MT	7	SM	3GACQ	Whole Blood	20.61	0.06367	5.335	0	0.3571	109.1	26.46	34.38
GTEX-N7MT-0726-SM-3TW8S	GTEX	N7MT	726	SM	3TW8S	Uterus	27.81	9.885	18.01	0.4544	0.05696	4.346	21.73	2.848
GTEX-N7MT-1926-SM-3LK5N	GTEX	N7MT	1926	SM	3LK5N	Vagina	17.22	6.846	8.617	0.7262	0.2966	2.445	16.23	0.4767
GTEX-NFK9-0006-SM-3GACS	GTEX	NFK9	6	SM	3GACS	Whole Blood	9.029	0.1206	1.699	0	0.0202	48.46	7.353	28.55
GTEX-NFK9-0326-SM-3MJGV	GTEX	NFK9	326	SM	3MJGV	Adipose - Subcutaneous	19.44	57.23	17.49	0.7196	0.2756	3.121	16.24	0.7086
GTEX-NPJ7-0006-SM-3GACR	GTEX	NPJ7	6	SM	3GACR	Whole Blood	23.19	1.161	2.063	0.3285	0.08234	63.21	25.22	56.68
GTEX-NPJ7-2526-SM-EV79A	GTEX	NPJ7	2526	SM	EV79A	Vagina	24.53	8.134	14.73	0.4152	1.157	5.353	22.01	2.844
GTEX-NPJ8-0007-SM-2D7VX	GTEX	NPJ8	7	SM	2D7VX	Whole Blood	1.587	0	0.4273	0	5.64	21.09	10.51	1.889
GTEX-NPJ8-0226-SM-48TBN	GTEX	NPJ8	226	SM	48TBN	Adipose - Subcutaneous	27.32	3.646	13.93	0	11.12	4.576	28.3	1.018
GTEX-O5YT-0007-SM-32PK7	GTEX	O5YT	7	SM	32PK7	Whole Blood	5.942	0.04549	1.481	0.1367	6.389	89.46	46.24	3.647
GTEX-O5YT-0226-SM-32PK5	GTEX	O5YT	226	SM	32PK5	Adipose - Subcutaneous	29.06	1.02	25.53	0	3.756	13.32	19.05	0.7055
GTEX-O5YV-0226-SM-48TBY	GTEX	O5YV	226	SM	48TBY	Adipose - Subcutaneous	31.72	5.484	14.6	0	2.191	8.772	18.51	0.7765
GTEX-O5YW-0006-SM-3LK6E	GTEX	O5YW	6	SM	3LK6E	Whole Blood	10.82	0.1391	2.229	0.08361	0.1863	11.54	51.87	12.71
GTEX-OHPK-0006-SM-2HMKH	GTEX	OHPK	6	SM	2HMKH	Whole Blood	10.66	0.02653	1.322	0	0.1955	11.6	47.03	6.453
GTEX-OHPK-0226-SM-3MJH6	GTEX	OHPK	226	SM	3MJH6	Adipose - Subcutaneous	28.95	8.087	23.14	0.07513	0.8747	11.73	18.62	1.332
GTEX-OHPK-2026-SM-3MJH7	GTEX	OHPK	2026	SM	3MJH7	Uterus	34.55	13.61	13.84	0.2726	0.5214	5.982	18.19	0.4393
GTEX-OHPK-2426-SM-3MJGH	GTEX	OHPK	2426	SM	3MJGH	Ovary	29.03	7.99	22.75	0.1537	1.408	0.8034	13.61	0.3852
GTEX-OHPK-2526-SM-3MJH9	GTEX	OHPK	2526	SM	3MJH9	Vagina	25.9	2.638	12.29	0.1586	0.3136	5.86	17.67	1.959
GTEX-OHPL-0006-SM-3MJHB	GTEX	OHPL	6	SM	3MJHB	Whole Blood	10.29	0.1458	2.816	0.146	1.851	54.48	53.11	5.491
GTEX-OHPL-2026-SM-3TW8R	GTEX	OHPL	2026	SM	3TW8R	Uterus	45.95	4.042	18.28	0.2214	0.1449	1.144	20.2	0.5648
GTEX-OHPL-2426-SM-48TDN	GTEX	OHPL	2426	SM	48TDN	Ovary	33.15	7.564	12.19	0.3436	0.3062	0.8436	16.26	0.1025
GTEX-OHPL-2526-SM-3MJGT	GTEX	OHPL	2526	SM	3MJGT	Vagina	37.31	6.8	24.43	0.06847	0.6331	10.01	21.5	2.108
GTEX-OHPM-0006-SM-2HMKU	GTEX	OHPM	6	SM	2HMKU	Whole Blood	6.56	0.1828	2.032	0	1.062	146.5	40.49	7.516
GTEX-OHPM-0226-SM-3LK61	GTEX	OHPM	226	SM	3LK61	Adipose - Subcutaneous	29.59	37.49	16.36	0.1566	1.417	7.236	18.44	1.261
GTEX-OHPN-0005-SM-2YUML	GTEX	OHPN	5	SM	2YUML	Whole Blood	20.8	0.5614	2.521	0	0.1931	55.93	16.02	41.62
GTEX-OHPN-0226-SM-48TBV	GTEX	OHPN	226	SM	48TBV	Adipose - Subcutaneous	25.32	2.968	15.22	0	6.869	13.27	15	2.453
GTEX-OHPN-1926-SM-E9TI9	GTEX	OHPN	1926	SM	E9TI9	Uterus	45.89	6.892	13.34	1.4	0.03118	3.525	22.88	2.606
GTEX-OHPN-2426-SM-E9TI5	GTEX	OHPN	2426	SM	E9TI5	Vagina	38.13	14.19	16.99	0	0.6406	5.581	18.58	1.533
GTEX-OIZF-0006-SM-2I5GQ	GTEX	OIZF	6	SM	2I5GQ	Whole Blood	14.02	0.02278	2.929	0.4109	0.06866	157.8	87.02	24.49
GTEX-OIZF-0226-SM-E9TI3	GTEX	OIZF	226	SM	E9TI3	Adipose - Subcutaneous	25.44	19.24	16.38	0	2.293	12.25	18.82	1.511
GTEX-OIZG-0826-SM-E9TI4	GTEX	OIZG	826	SM	E9TI4	Adipose - Subcutaneous	25.47	11.87	13.72	0.4789	2.652	2.049	14.06	0.8232
GTEX-OIZH-0005-SM-2HMJN	GTEX	OIZH	5	SM	2HMJN	Whole Blood	4.191	0.104	1.094	0	2.019	102.2	41.32	5.314
GTEX-OIZH-0226-SM-2YUMH	GTEX	OIZH	226	SM	2YUMH	Adipose - Subcutaneous	28.82	15.76	17.84	0.2143	3.121	6.416	17.81	0.633
GTEX-OIZI-0005-SM-2XCED	GTEX	OIZI	5	SM	2XCED	Whole Blood	20.19	0.7986	4.841	0	0.4457	108.5	52.48	32.84
GTEX-OIZI-0226-SM-2XCEE	GTEX	OIZI	226	SM	2XCEE	Adipose - Subcutaneous	15.9	4.16	20.88	0.1302	2.583	7.087	20.8	0.7462
GTEX-OOBJ-0006-SM-2I3F4	GTEX	OOBJ	6	SM	2I3F4	Whole Blood	8.685	0.03073	3.485	0	0.2366	62.03	42.6	19.05
GTEX-OOBJ-0226-SM-2YUMM	GTEX	OOBJ	226	SM	2YUMM	Adipose - Subcutaneous	28.36	60.57	15.88	0.6062	2.904	6.424	16.27	1.129
GTEX-OOBK-0005-SM-2YUMG	GTEX	OOBK	5	SM	2YUMG	Whole Blood	12.7	0.2274	1.738	0	1.713	21.92	59.5	6.533
GTEX-OOBK-0226-SM-2YUMF	GTEX	OOBK	226	SM	2YUMF	Adipose - Subcutaneous	34.39	4.177	21.2	0	4.916	14.92	21.28	1.596
GTEX-OXRK-0326-SM-3NB3R	GTEX	OXRK	326	SM	3NB3R	Adipose - Subcutaneous	30.87	47.31	17.84	0.2166	1.943	13.54	18.26	0.9694
GTEX-OXRL-0005-SM-3LK6A	GTEX	OXRL	5	SM	3LK6A	Whole Blood	6.778	0.2006	1.507	0	0.4989	67.94	50.62	6.938
GTEX-OXRL-0226-SM-3NB18	GTEX	OXRL	226	SM	3NB18	Adipose - Subcutaneous	32.81	12.71	16.31	0	2.254	12.61	22.46	1.046
GTEX-OXRN-0226-SM-2I5EJ	GTEX	OXRN	226	SM	2I5EJ	Adipose - Subcutaneous	27.46	4.134	13.94	0	8.744	26.9	14.35	1.915
GTEX-OXRO-0006-SM-2I5EM	GTEX	OXRO	6	SM	2I5EM	Whole Blood	4.549	0.2063	1.133	0	0.1684	58.36	17.63	9.587
GTEX-OXRO-0226-SM-3LK6F	GTEX	OXRO	226	SM	3LK6F	Adipose - Subcutaneous	28.63	23.08	11.23	0	2.862	7.142	18.24	2.088
GTEX-OXRP-0006-SM-2I3FN	GTEX	OXRP	6	SM	2I3FN	Whole Blood	3.316	0.06893	0.871	0	0.03462	28.06	5.561	4.958
GTEX-OXRP-0226-SM-3NB14	GTEX	OXRP	226	SM	3NB14	Adipose - Subcutaneous	25.23	7.769	15.29	0	0.8909	7.924	14.98	0.5584
GTEX-P44G-0006-SM-2TC6A	GTEX	P44G	6	SM	2TC6A	Whole Blood	6.572	0.1012	1.885	0	0.2304	14.25	14.39	6.294
GTEX-P44G-2326-SM-2XCCZ	GTEX	P44G	2326	SM	2XCCZ	Adipose - Subcutaneous	10.58	4.451	5.199	0	0.1077	0.1787	5.815	0.1154
GTEX-P44H-0006-SM-2XCFB	GTEX	P44H	6	SM	2XCFB	Whole Blood	10.53	0.6323	5.006	0	0.4146	121.7	27.16	10.46
GTEX-P44H-0326-SM-2XCES	GTEX	P44H	326	SM	2XCES	Adipose - Subcutaneous	19.96	3.408	16.88	0	2.232	9.198	13.76	0.7754
GTEX-P4PP-0005-SM-2HMKX	GTEX	P4PP	5	SM	2HMKX	Whole Blood	3.624	0.08655	0.9909	0.1734	0.6472	33.4	45.92	2.096
GTEX-P4PP-0226-SM-D4P1Z	GTEX	P4PP	226	SM	D4P1Z	Adipose - Subcutaneous	28.34	6.423	19.45	0.6301	0.3255	5.227	15.07	0.482
GTEX-P4PP-2026-SM-3P61N	GTEX	P4PP	2026	SM	3P61N	Uterus	49.07	2.208	18.3	0.1451	0.008081	0.5171	15.3	1.182
GTEX-P4PP-2426-SM-3P61L	GTEX	P4PP	2426	SM	3P61L	Ovary	27.23	11.79	17.54	0.9514	1.128	0.7267	13.14	0.01217
GTEX-P4PP-2526-SM-3P61P	GTEX	P4PP	2526	SM	3P61P	Vagina	24.83	6.611	13.57	0.4603	0.1581	2.115	15.79	0.9614
GTEX-P4PQ-0005-SM-2HMKJ	GTEX	P4PQ	5	SM	2HMKJ	Whole Blood	3.548	0.09207	1.197	0	1.403	128.3	51.72	1.272
GTEX-P4PQ-0226-SM-2S1NK	GTEX	P4PQ	226	SM	2S1NK	Adipose - Subcutaneous	27.1	4.732	20.9	0	28.39	12.79	19.42	1.332
GTEX-P4QS-0005-SM-2I3EY	GTEX	P4QS	5	SM	2I3EY	Whole Blood	1.933	0.02473	0.3252	0	0.414	9.466	16.47	0.479
GTEX-P4QS-0226-SM-3NB1U	GTEX	P4QS	226	SM	3NB1U	Adipose - Subcutaneous	27.18	11.91	18.96	0.09932	2.075	21.85	20.7	1.227
GTEX-P4QT-0226-SM-3LK68	GTEX	P4QT	226	SM	3LK68	Adipose - Subcutaneous	31.47	36.61	18.48	0.4167	1.1	9.546	20.88	2.253
GTEX-P4QT-2026-SM-3NMCJ	GTEX	P4QT	2026	SM	3NMCJ	Uterus	43.12	5.677	15.89	0.376	0.02095	3.619	20.1	2.827
GTEX-P4QT-2426-SM-3NMCL	GTEX	P4QT	2426	SM	3NMCL	Ovary	24.14	11.22	11.25	0.9247	0.4035	1.337	16.1	0.2207
GTEX-P78B-0005-SM-2I5GM	GTEX	P78B	5	SM	2I5GM	Whole Blood	9.321	0.2916	2.959	0.2103	0.2187	97.2	20.13	18.66
GTEX-P78B-0226-SM-3NB1Z	GTEX	P78B	226	SM	3NB1Z	Adipose - Subcutaneous	31.75	10.06	17.09	0.7123	1.163	5.958	14.87	1.416
GTEX-P78B-1926-SM-3P616	GTEX	P78B	1926	SM	3P616	Ovary	33.68	8.984	17.04	1.601	1.558	1.622	16.4	0.9804
GTEX-P78B-2226-SM-3P5ZZ	GTEX	P78B	2226	SM	3P5ZZ	Vagina	34.05	6.24	12.42	0	0.244	3.535	19.31	1.993
GTEX-P78B-2526-SM-3P5ZY	GTEX	P78B	2526	SM	3P5ZY	Uterus	49.96	14.16	17.24	0.7659	0.03047	2.314	20.12	1.802
GTEX-PLZ4-0006-SM-CYPR7	GTEX	PLZ4	6	SM	CYPR7	Whole Blood	11.17	0.5899	3.118	0	0.1152	28.04	29.1	27.26
GTEX-PLZ4-0226-SM-CYPR1	GTEX	PLZ4	226	SM	CYPR1	Adipose - Subcutaneous	31.02	4.447	17.58	0	26.16	31.88	17.61	1.282
GTEX-PLZ4-2726-SM-3P61A	GTEX	PLZ4	2726	SM	3P61A	Vagina	21.7	7.369	16.53	0.6583	0.2462	12.36	16.89	2.475
GTEX-PLZ4-2826-SM-3P617	GTEX	PLZ4	2826	SM	3P617	Ovary	24.44	13.88	13.99	0.7681	1.428	2.738	13.88	0.2578
GTEX-PLZ5-0006-SM-DIPE2	GTEX	PLZ5	6	SM	DIPE2	Whole Blood	10.8	0.03795	2.175	0	0.791	130.7	41.95	13.04
GTEX-PLZ5-1826-SM-3NB22	GTEX	PLZ5	1826	SM	3NB22	Adipose - Subcutaneous	29.32	9.13	20.02	0.387	2.768	21.58	20.27	1.635
GTEX-PLZ6-0006-SM-33HBZ	GTEX	PLZ6	6	SM	33HBZ	Whole Blood	2.665	0.214	1.112	0	0.7537	104	62.23	2.809
GTEX-PLZ6-1326-SM-3NB24	GTEX	PLZ6	1326	SM	3NB24	Adipose - Subcutaneous	16.96	6.891	11.02	0	0.6602	2.588	16.99	0.6062
GTEX-POMQ-0006-SM-5SI7D	GTEX	POMQ	6	SM	5SI7D	Whole Blood	5.086	0.05268	1.911	0	5.278	55.75	36.3	5.527
GTEX-POMQ-1226-SM-3P61F	GTEX	POMQ	1226	SM	3P61F	Uterus	37.29	17.21	16.39	0.0865	0.1012	3.967	19.99	1.951
GTEX-POMQ-1426-SM-3P61D	GTEX	POMQ	1426	SM	3P61D	Ovary	41.26	12.15	14.15	0.5233	0.583	3.009	18.77	1.312
GTEX-POMQ-2326-SM-DHXIS	GTEX	POMQ	2326	SM	DHXIS	Adipose - Subcutaneous	27.66	10.14	17.38	0.06605	24.81	12.21	22.09	1.383
GTEX-POYW-0006-SM-2XCF4	GTEX	POYW	6	SM	2XCF4	Whole Blood	10.24	1.303	4.154	0	0.4098	70.94	16.27	18.4
GTEX-POYW-0726-SM-2XCEO	GTEX	POYW	726	SM	2XCEO	Adipose - Subcutaneous	22.35	7.394	18.27	0.1448	44.84	12.52	13.11	0.7516
GTEX-PSDG-0005-SM-3GADC	GTEX	PSDG	5	SM	3GADC	Whole Blood	16.92	1.155	3.713	0.1634	1.005	64.98	39	24.17
GTEX-PSDG-0326-SM-48TCP	GTEX	PSDG	326	SM	48TCP	Adipose - Subcutaneous	23.7	7.056	11.56	0.2015	0.6342	5.123	15.27	1.154
GTEX-PVOW-0006-SM-3NMB8	GTEX	PVOW	6	SM	3NMB8	Whole Blood	16.67	0.404	1.346	0.1429	0.01592	3.378	8.964	24.09
GTEX-PW2O-0006-SM-2I3DV	GTEX	PW2O	6	SM	2I3DV	Whole Blood	6.355	0.02679	0.9615	0.161	0.02691	16.07	17.98	8.98
GTEX-PWCY-0005-SM-DHXL3	GTEX	PWCY	5	SM	DHXL3	Whole Blood	4.421	0.09817	0.3402	0	0.3846	13.84	39.55	2.441
GTEX-PWCY-1326-SM-48TCU	GTEX	PWCY	1326	SM	48TCU	Ovary	30.19	12.81	19.33	0	0.861	0.7552	13	0.1293
GTEX-PWCY-1426-SM-48TCT	GTEX	PWCY	1426	SM	48TCT	Uterus	37.78	23.06	13.01	0.5543	0.03088	0.8233	15.43	10.57
GTEX-PWCY-1726-SM-48TD3	GTEX	PWCY	1726	SM	48TD3	Vagina	22.61	2.245	9.067	0	0.4882	4.198	20.95	0.9714
GTEX-PWCY-1926-SM-3NB25	GTEX	PWCY	1926	SM	3NB25	Adipose - Subcutaneous	30.48	6.752	16.65	0	1.399	3.057	15.73	0.2057
GTEX-PWN1-0006-SM-CYPR2	GTEX	PWN1	6	SM	CYPR2	Whole Blood	12.65	0.136	2.798	0.2452	0.7148	208.4	42.16	21.98
GTEX-PWN1-0226-SM-DKPO9	GTEX	PWN1	226	SM	DKPO9	Adipose - Subcutaneous	22.05	5.483	16.56	0.2207	1.094	10.93	19.35	1.159
GTEX-PWN1-2026-SM-48TD9	GTEX	PWN1	2026	SM	48TD9	Uterus	34.71	7.47	18.84	0	0.1222	2.207	18.99	1.247
GTEX-PWN1-2426-SM-48TDD	GTEX	PWN1	2426	SM	48TDD	Ovary	32.65	9.197	17.67	1.216	0.1909	1.366	15.29	0.05939
GTEX-PWN1-2526-SM-48TDS	GTEX	PWN1	2526	SM	48TDS	Vagina	21.22	3.699	9.964	0	0.2169	2.358	16.34	0.8096
GTEX-PX3G-0006-SM-5SI7E	GTEX	PX3G	6	SM	5SI7E	Whole Blood	16.2	0	5.763	0.1663	0.1297	89.51	49.71	16.77
GTEX-PX3G-0226-SM-DKPOF	GTEX	PX3G	226	SM	DKPOF	Adipose - Subcutaneous	21.24	4.84	20.17	0.1447	2.125	14.53	22.67	2.527
GTEX-PX3G-2026-SM-48U1H	GTEX	PX3G	2026	SM	48U1H	Uterus	48.71	9.768	13.75	0.19	0.01588	4.064	22.12	3.606
GTEX-PX3G-2426-SM-48TZZ	GTEX	PX3G	2426	SM	48TZZ	Ovary	34.35	6.366	14.79	1.181	0.0329	0.8981	13.46	0.1057
GTEX-PX3G-2526-SM-48TZV	GTEX	PX3G	2526	SM	48TZV	Vagina	31.61	13.84	10.43	0.3113	0.2196	3.279	18.53	3.92
GTEX-Q2AG-0005-SM-5SI7F	GTEX	Q2AG	5	SM	5SI7F	Whole Blood	15.74	0.4596	2.231	0	0.01924	21.91	14.92	34.86
GTEX-Q2AG-0226-SM-2S1P4	GTEX	Q2AG	226	SM	2S1P4	Adipose - Subcutaneous	19.76	4.894	15.08	0	1.189	9.448	20.36	0.9839
GTEX-Q2AH-0005-SM-33HBR	GTEX	Q2AH	5	SM	33HBR	Whole Blood	10.58	0.05381	1.082	0	4.61	14.14	48.43	4.314
GTEX-Q2AH-1726-SM-DIPDV	GTEX	Q2AH	1726	SM	DIPDV	Adipose - Subcutaneous	29.88	3.642	12.65	0	14.09	3.191	22.25	0.67
GTEX-Q2AI-0006-SM-2I3FG	GTEX	Q2AI	6	SM	2I3FG	Whole Blood	5.078	0.05371	2.027	0	14.55	23.84	61.26	3.728
GTEX-Q2AI-1426-SM-2S1P5	GTEX	Q2AI	1426	SM	2S1P5	Adipose - Subcutaneous	28.95	35.69	19.79	0.2612	3.113	6.454	18.01	1.146
GTEX-Q734-0006-SM-2I3FJ	GTEX	Q734	6	SM	2I3FJ	Whole Blood	9.872	0.1948	2.077	0	0.296	78.73	46.57	22.85
GTEX-Q734-0726-SM-48TZP	GTEX	Q734	726	SM	48TZP	Ovary	33.04	7.493	19.59	0.2589	0.9445	4.644	17.35	0.533
GTEX-Q734-1426-SM-DTXFX	GTEX	Q734	1426	SM	DTXFX	Vagina	19.57	1.39	7.935	0	0.1771	4.144	19.69	2.146
GTEX-Q734-1626-SM-48U1B	GTEX	Q734	1626	SM	48U1B	Uterus	38.08	12.11	14.63	0.8904	0	2.83	21.08	1.993
GTEX-Q734-1826-SM-2I3EL	GTEX	Q734	1826	SM	2I3EL	Adipose - Subcutaneous	33.8	5.058	17.98	0	17.93	30.4	23.4	1.867
GTEX-QCQG-0006-SM-DIPE5	GTEX	QCQG	6	SM	DIPE5	Whole Blood	8.027	0.03995	1.871	0.1601	0.6823	47.27	81.42	10.42
GTEX-QCQG-1226-SM-48U23	GTEX	QCQG	1226	SM	48U23	Vagina	30.36	5.048	11.93	0	0.364	7.395	17.7	2.716
GTEX-QCQG-1326-SM-48U24	GTEX	QCQG	1326	SM	48U24	Uterus	50.36	4.44	17.1	0.2383	0.02655	0.9344	13.71	0.9813
GTEX-QCQG-1426-SM-48U22	GTEX	QCQG	1426	SM	48U22	Ovary	29.46	9.999	16.54	0.4967	4.649	2.774	11.46	0.289
GTEX-QCQG-1826-SM-2S1P2	GTEX	QCQG	1826	SM	2S1P2	Adipose - Subcutaneous	22.37	5.004	13.64	0.3984	1.67	10.32	21.92	1.551
GTEX-QDT8-0006-SM-CXZJC	GTEX	QDT8	6	SM	CXZJC	Whole Blood	18.77	0.121	2.568	0	0.08912	26.37	33.03	22.64
GTEX-QDT8-0226-SM-32PL4	GTEX	QDT8	226	SM	32PL4	Adipose - Subcutaneous	18.32	2.003	15.97	0	1.751	17.66	15.31	0.3404
GTEX-QDT8-2226-SM-EZ6LT	GTEX	QDT8	2226	SM	EZ6LT	Ovary	24.13	25.26	11.01	0.1739	0.2809	1.074	15.52	0.1868
GTEX-QDT8-2526-SM-48TYX	GTEX	QDT8	2526	SM	48TYX	Vagina	32.43	8.729	10.97	0	0.2265	5.642	20.41	2.067
GTEX-QDVJ-0005-SM-2TC5X	GTEX	QDVJ	5	SM	2TC5X	Whole Blood	23.17	0.4184	4.987	0.2012	2.314	78.67	34.3	26.1
GTEX-QDVJ-1826-SM-2S1P3	GTEX	QDVJ	1826	SM	2S1P3	Adipose - Subcutaneous	30.53	11.31	17.7	0	20.57	3.97	17.92	0.7605
GTEX-QDVN-0006-SM-48U1R	GTEX	QDVN	6	SM	48U1R	Whole Blood	6.51	0	0.7915	0	2.498	33.3	22.15	0.08766
GTEX-QDVN-2126-SM-33HBS	GTEX	QDVN	2126	SM	33HBS	Adipose - Subcutaneous	30.52	7.629	11.22	0.07302	4.129	2.932	16.03	1.02
GTEX-QEG4-0006-SM-2I5FY	GTEX	QEG4	6	SM	2I5FY	Whole Blood	14.71	0.9278	3.889	0.1487	0.004142	25.5	20.02	37.85
GTEX-QEG4-0326-SM-DIPE3	GTEX	QEG4	326	SM	DIPE3	Adipose - Subcutaneous	23.11	46.79	12.79	0.1203	1.284	4.575	16.81	1.088
GTEX-QEG5-0006-SM-2I5FZ	GTEX	QEG5	6	SM	2I5FZ	Whole Blood	16.33	0.1449	2.478	0.0726	0.5257	28.29	36	14.08
GTEX-QEG5-0326-SM-2S1PB	GTEX	QEG5	326	SM	2S1PB	Adipose - Subcutaneous	29.87	4.721	14.16	0	23.38	2.314	14.79	0.4482
GTEX-QEL4-0326-SM-3GAE5	GTEX	QEL4	326	SM	3GAE5	Adipose - Subcutaneous	25.23	8.072	21.74	0	3.138	8.647	22.5	0.9222
GTEX-QESD-0006-SM-2I5G6	GTEX	QESD	6	SM	2I5G6	Whole Blood	5.521	0.7603	0.9454	0.1724	0.02882	9.445	13.68	7.904
GTEX-QESD-1526-SM-2S1QT	GTEX	QESD	1526	SM	2S1QT	Adipose - Subcutaneous	16.58	3.498	17.18	0.3338	5.782	3.41	20.38	0.3286
GTEX-QLQ7-0005-SM-2S1QP	GTEX	QLQ7	5	SM	2S1QP	Whole Blood	7.694	0.04624	2.333	0	1.115	64.53	48.93	7.44
GTEX-QLQ7-1526-SM-2S1QA	GTEX	QLQ7	1526	SM	2S1QA	Adipose - Subcutaneous	25.88	17.97	16.45	0	4.28	8.248	20.97	1.448
GTEX-QLQW-0005-SM-2S1RA	GTEX	QLQW	5	SM	2S1RA	Whole Blood	5.894	0.07475	2.216	0	0.4405	32.48	21.11	14.5
GTEX-QLQW-1226-SM-2S1Q9	GTEX	QLQW	1226	SM	2S1Q9	Adipose - Subcutaneous	22.67	2.382	22.97	0	3.158	13.05	24.95	2.093
GTEX-QMR6-0005-SM-32PKY	GTEX	QMR6	5	SM	32PKY	Whole Blood	1.084	0.1784	0.1506	0	0.01086	2.294	2.89	1.99
GTEX-QMRM-0005-SM-3NB2A	GTEX	QMRM	5	SM	3NB2A	Whole Blood	9.332	0.2657	3.223	0	1.014	56.02	68.4	9.322
GTEX-QMRM-1726-SM-2S1QG	GTEX	QMRM	1726	SM	2S1QG	Adipose - Subcutaneous	24.27	8.732	18.58	0.2611	6.837	5.274	19.49	1.683
GTEX-QV31-0006-SM-793B5	GTEX	QV31	6	SM	793B5	Whole Blood	12.76	0.08681	3.311	0.2609	0.5014	100.5	76.36	3.363
GTEX-QV31-1326-SM-2S1QE	GTEX	QV31	1326	SM	2S1QE	Adipose - Subcutaneous	23.21	9.044	17.24	0	0.6748	9.806	19.13	1.217
GTEX-QV44-1825-SM-447CF	GTEX	QV44	1825	SM	447CF	Adipose - Subcutaneous	28.25	14.75	20.03	0.345	3.241	9.865	17.93	2.491
GTEX-QVJO-0006-SM-2S1RC	GTEX	QVJO	6	SM	2S1RC	Whole Blood	4.053	0.3883	1.099	0	0.02477	42.34	6.163	10.51
GTEX-QVJO-2526-SM-CYPRA	GTEX	QVJO	2526	SM	CYPRA	Vagina	20.93	4.469	7.82	0.3198	0.3563	3.141	13.27	1.68
GTEX-QVJO-3126-SM-COH22	GTEX	QVJO	3126	SM	COH22	Ovary	27.31	14.77	16.15	3.403	1.425	2.218	15.62	1.689
GTEX-QVUS-0006-SM-3GAE8	GTEX	QVUS	6	SM	3GAE8	Whole Blood	9.868	0.02618	2.901	0	0.09206	21.39	20.22	17.4
GTEX-QXCU-0006-SM-2TC5K	GTEX	QXCU	6	SM	2TC5K	Whole Blood	18.31	0.4053	8.324	0.3045	0.06785	52.2	23.26	22.27
GTEX-R3RS-0005-SM-3GAEH	GTEX	R3RS	5	SM	3GAEH	Whole Blood	9.645	0.6507	1.419	0	0.01981	8.787	6.634	32.43
GTEX-R3RS-0226-SM-EYYVE	GTEX	R3RS	226	SM	EYYVE	Adipose - Subcutaneous	27.9	7.383	16.82	0.5898	3.22	9.565	15.18	2.93
GTEX-R45C-0006-SM-3GAD6	GTEX	R45C	6	SM	3GAD6	Whole Blood	3.394	0.163	0.8069	0	0.1773	8.962	4.659	5.568
GTEX-R45C-0226-SM-EVYAJ	GTEX	R45C	226	SM	EVYAJ	Adipose - Subcutaneous	27.12	18.52	16.95	0.4066	7.491	4.686	13.39	1.019
GTEX-R53T-0005-SM-3GADK	GTEX	R53T	5	SM	3GADK	Whole Blood	12.44	0.03811	6.172	0	0.008508	90.58	37.63	19.8
GTEX-R53T-1626-SM-3GAEW	GTEX	R53T	1626	SM	3GAEW	Adipose - Subcutaneous	26.23	9.251	32.52	0	5.083	13.21	24.8	3.575
GTEX-R55C-0005-SM-3GAE9	GTEX	R55C	5	SM	3GAE9	Whole Blood	3.306	0.02053	1.156	0	1.086	51.73	42.3	3.436
GTEX-R55C-1626-SM-48FEG	GTEX	R55C	1626	SM	48FEG	Adipose - Subcutaneous	24.12	9.405	18.59	0	2.022	6.915	17.31	1.569
GTEX-R55D-0006-SM-3GIJS	GTEX	R55D	6	SM	3GIJS	Whole Blood	16.22	0.06668	3.728	0	0.2531	80.9	24.77	43.23
GTEX-R55D-0326-SM-48FES	GTEX	R55D	326	SM	48FES	Adipose - Subcutaneous	31.97	14.92	15.48	0	0.66	8.252	16.06	1.408
GTEX-R55E-0006-SM-2TC5G	GTEX	R55E	6	SM	2TC5G	Whole Blood	24.75	1.165	4.172	0.1346	0	17.91	21.96	51.27
GTEX-R55G-0006-SM-2TC6O	GTEX	R55G	6	SM	2TC6O	Whole Blood	3.515	0.04587	1.079	0	1.485	37.13	33.6	1.251
GTEX-R55G-1526-SM-48FER	GTEX	R55G	1526	SM	48FER	Ovary	29.28	50.99	15.01	0.4503	0.7587	3.531	24.02	0.7658
GTEX-R55G-1626-SM-48FF4	GTEX	R55G	1626	SM	48FF4	Uterus	44.54	8.76	20.1	0.1059	0.04131	2.19	19.31	0.588
GTEX-R55G-2426-SM-2TC5I	GTEX	R55G	2426	SM	2TC5I	Adipose - Subcutaneous	27.15	4.035	20.1	0.3416	4.101	11.12	26.47	0.9173
GTEX-REY6-0005-SM-2TF54	GTEX	REY6	5	SM	2TF54	Whole Blood	12.29	0.03266	4.316	0	0.5797	74.07	31.81	20.41
GTEX-REY6-0326-SM-2TF5A	GTEX	REY6	326	SM	2TF5A	Adipose - Subcutaneous	22.08	4.054	21.23	0.1024	7.613	3.43	15.64	0.8431
GTEX-RM2N-0006-SM-2TF5H	GTEX	RM2N	6	SM	2TF5H	Whole Blood	8.464	0.3295	4.135	0	0.3678	212	76.24	6.58
GTEX-RM2N-1726-SM-2TF55	GTEX	RM2N	1726	SM	2TF55	Adipose - Subcutaneous	29.15	5.991	18.41	0	1.249	16.93	19.4	1.527
GTEX-RN64-0005-SM-793B4	GTEX	RN64	5	SM	793B4	Whole Blood	34.51	1.027	7.097	0	0	26.61	24.67	61.05
GTEX-RNOR-0005-SM-2TF4Z	GTEX	RNOR	5	SM	2TF4Z	Whole Blood	23.58	1.472	2.973	0	0	11.9	20.39	38.27
GTEX-RNOR-0226-SM-EZ6MF	GTEX	RNOR	226	SM	EZ6MF	Adipose - Subcutaneous	21.63	8.122	16.77	0.08521	1.737	4.88	12.92	1.144
GTEX-RTLS-0006-SM-2TF58	GTEX	RTLS	6	SM	2TF58	Whole Blood	7.424	0.07532	4.498	0.3396	0.02522	52.82	16.06	10.96
GTEX-RTLS-0226-SM-2TF5E	GTEX	RTLS	226	SM	2TF5E	Adipose - Subcutaneous	19.59	15.78	14.29	0	0.6391	7.108	13.54	0.8436
GTEX-RTLS-2326-SM-46MUH	GTEX	RTLS	2326	SM	46MUH	Ovary	28.21	13.93	14.13	2.641	0.662	0.3765	13.94	0.1418
GTEX-RTLS-2426-SM-46MUO	GTEX	RTLS	2426	SM	46MUO	Uterus	42.8	9.181	14.13	2.557	0.07498	2.175	20.33	1.398
GTEX-RU1J-0006-SM-2TF6M	GTEX	RU1J	6	SM	2TF6M	Whole Blood	15.41	0.2571	6.024	0	5.67	161.6	77.7	10.32
GTEX-RU1J-0826-SM-46MUU	GTEX	RU1J	826	SM	46MUU	Ovary	36.15	14.57	20.81	0.1443	5.585	2.777	15.79	0.4907
GTEX-RU1J-1026-SM-46MUR	GTEX	RU1J	1026	SM	46MUR	Uterus	44.4	14.46	21.69	0	0.01625	2.288	20.05	1.489
GTEX-RU1J-1426-SM-46MUV	GTEX	RU1J	1426	SM	46MUV	Vagina	31.73	61.73	18.1	0	0.4701	2.917	22.93	1.488
GTEX-RU72-0006-SM-2TF65	GTEX	RU72	6	SM	2TF65	Whole Blood	13.28	0.1557	2.505	0	0.008689	15.72	12.51	31.75
GTEX-RU72-1026-SM-46MUG	GTEX	RU72	1026	SM	46MUG	Adipose - Subcutaneous	22.85	12.85	15.39	0	1.141	9.254	17.34	1.698
GTEX-RU72-2226-SM-46MUE	GTEX	RU72	2226	SM	46MUE	Ovary	27.97	6.255	14.21	0.6084	0.5084	0.8964	17.62	0.5446
GTEX-RU72-2626-SM-CYPS6	GTEX	RU72	2626	SM	CYPS6	Uterus	42.19	10.72	16.36	0.6992	0.01798	5.329	22.44	4.15
GTEX-RUSQ-0006-SM-2TF6P	GTEX	RUSQ	6	SM	2TF6P	Whole Blood	6.192	0.3673	0.5595	0	0.35	2.098	25.45	0.6689
GTEX-RUSQ-1626-SM-EZ6L4	GTEX	RUSQ	1626	SM	EZ6L4	Adipose - Subcutaneous	27.73	3.007	13.38	0.1344	89.17	7.249	15.5	0.9745
GTEX-RVPV-0006-SM-2TF6Q	GTEX	RVPV	6	SM	2TF6Q	Whole Blood	5.953	0.4256	1.062	0	0.019	66.62	6.263	16.46
GTEX-RVPV-1526-SM-EXOHF	GTEX	RVPV	1526	SM	EXOHF	Adipose - Subcutaneous	26.57	4.737	15.39	0.2278	1.438	5.395	14.66	1.414
GTEX-RWS6-0005-SM-2XCAN	GTEX	RWS6	5	SM	2XCAN	Whole Blood	10.4	0.3258	1.49	0	0.2303	13.65	46.03	8.433
GTEX-RWS6-1026-SM-47JXD	GTEX	RWS6	1026	SM	47JXD	Ovary	25	4.031	13.6	0.5048	7.881	0.6897	8.506	0.1808
GTEX-RWS6-1326-SM-47JXB	GTEX	RWS6	1326	SM	47JXB	Uterus	45.56	8.14	18.14	0.5178	0.04326	1.476	16.36	5.168
GTEX-RWS6-1726-SM-47JXP	GTEX	RWS6	1726	SM	47JXP	Vagina	36.28	16.96	13.45	1.014	0.339	9.792	12.7	4.313
GTEX-RWSA-0005-SM-2XCAO	GTEX	RWSA	5	SM	2XCAO	Whole Blood	11.72	0.1911	2.151	0	0.008	19.01	10.27	9.102
GTEX-RWSA-0226-SM-2XCBA	GTEX	RWSA	226	SM	2XCBA	Adipose - Subcutaneous	20.95	8.555	16.38	0	4.068	4.951	18.97	1.164
GTEX-S32W-0006-SM-2XCAK	GTEX	S32W	6	SM	2XCAK	Whole Blood	1.125	0	0.2871	0	0.5179	3.093	7.327	0.5733
GTEX-S32W-1226-SM-4AD67	GTEX	S32W	1226	SM	4AD67	Ovary	32.76	7.042	14.67	0.9758	10.39	0.3188	16.75	0.1529
GTEX-S32W-1426-SM-4AD66	GTEX	S32W	1426	SM	4AD66	Uterus	40.3	6.325	18.08	0.223	0.09316	2.066	22.25	0.9581
GTEX-S32W-2226-SM-2XCAY	GTEX	S32W	2226	SM	2XCAY	Adipose - Subcutaneous	25	5.779	16.63	0	2.489	9.123	22.21	0.5819
GTEX-S33H-0005-SM-2XCAL	GTEX	S33H	5	SM	2XCAL	Whole Blood	28.21	0.4368	6.338	0	0.2275	21.46	38.46	37.61
GTEX-S33H-1126-SM-2XCB6	GTEX	S33H	1126	SM	2XCB6	Adipose - Subcutaneous	20.97	7.88	20.84	0.4257	1.257	8.106	18.04	1.535
GTEX-S341-0006-SM-3NM8D	GTEX	S341	6	SM	3NM8D	Whole Blood	6.676	0.04552	0.7289	0	0.09144	8.175	31.03	2.437
GTEX-S341-0726-SM-4AD5R	GTEX	S341	726	SM	4AD5R	Ovary	28.58	20.1	17.58	1.284	0.08943	1.094	12.45	0.07665
GTEX-S341-1026-SM-4AD71	GTEX	S341	1026	SM	4AD71	Uterus	29.93	8.425	14.07	0.134	0.06716	2.642	19.44	1.655
GTEX-S341-1226-SM-4AD5S	GTEX	S341	1226	SM	4AD5S	Vagina	20.3	0.6775	6.423	0	0.127	0.987	17.26	0.6124
GTEX-S4P3-0926-SM-4AD54	GTEX	S4P3	926	SM	4AD54	Ovary	37.31	2.846	9.846	0.6543	4.103	1.755	11.33	0.3012
GTEX-S4P3-1126-SM-4AD52	GTEX	S4P3	1126	SM	4AD52	Vagina	22.89	4.724	8.697	0.7765	0.2163	3.4	16.13	1.033
GTEX-S4P3-1526-SM-E9J3W	GTEX	S4P3	1526	SM	E9J3W	Adipose - Subcutaneous	32.73	4.724	16.7	0.2704	4.102	12.04	21	1.065
GTEX-S4UY-1226-SM-4AD51	GTEX	S4UY	1226	SM	4AD51	Uterus	40.16	6.822	15.03	0.7349	0.01637	1.222	17.17	0.8946
GTEX-S4UY-1326-SM-4AD4X	GTEX	S4UY	1326	SM	4AD4X	Vagina	29.99	25.08	10.65	0.7459	0.8621	1.019	16.61	0.868
GTEX-S7PM-0006-SM-3NM8C	GTEX	S7PM	6	SM	3NM8C	Whole Blood	12.66	0.5516	3.531	0.1895	0.02111	78.11	17.67	29.46
GTEX-S7SE-0005-SM-2XCEA	GTEX	S7SE	5	SM	2XCEA	Whole Blood	34.19	0.9224	7.396	0	0.01655	107.7	27.5	90.65
GTEX-S7SE-0226-SM-2XCD4	GTEX	S7SE	226	SM	2XCD4	Adipose - Subcutaneous	25.99	6.97	15.72	0	1.341	3.201	16.63	0.7976
GTEX-S7SF-0826-SM-4AD4W	GTEX	S7SF	826	SM	4AD4W	Uterus	42.23	13.1	17.5	0	0.03219	3.021	19.83	1.862
GTEX-S7SF-1326-SM-4AD4P	GTEX	S7SF	1326	SM	4AD4P	Ovary	34.34	18.4	15.34	0	0.1717	0.2712	14.22	0.1635
GTEX-S7SF-1426-SM-4AT5A	GTEX	S7SF	1426	SM	4AT5A	Vagina	25.48	0.6159	7.367	0	0.2716	1.716	16.45	1.536
GTEX-S95S-0005-SM-2XCEC	GTEX	S95S	5	SM	2XCEC	Whole Blood	8.354	0.4311	2.181	0	1.66	16.2	58.61	2.761
GTEX-S95S-1326-SM-2XCDK	GTEX	S95S	1326	SM	2XCDK	Adipose - Subcutaneous	28.12	22.73	15.79	0	2.58	12.53	21.91	1.216
GTEX-SE5C-0006-SM-4BRW5	GTEX	SE5C	6	SM	4BRW5	Whole Blood	8.326	0.126	1.716	0	4.86	77.47	55.85	2.674
GTEX-SE5C-1126-SM-4BRWZ	GTEX	SE5C	1126	SM	4BRWZ	Vagina	21.49	0.9833	8.003	0	0.09995	1.53	18.34	0.359
GTEX-SIU8-0006-SM-2XCE5	GTEX	SIU8	6	SM	2XCE5	Whole Blood	21.69	1.035	3.463	0	0	8.974	11.79	40.16
GTEX-SIU8-0226-SM-2XCDS	GTEX	SIU8	226	SM	2XCDS	Adipose - Subcutaneous	33.72	34.54	15.87	0	4.176	2.747	18.24	1.173
GTEX-SJXC-0005-SM-2XCE7	GTEX	SJXC	5	SM	2XCE7	Whole Blood	19.04	0.4119	2.363	0	0.01724	4.486	10.91	27.71
GTEX-SJXC-0226-SM-2XCDU	GTEX	SJXC	226	SM	2XCDU	Adipose - Subcutaneous	24.61	12.65	13.69	0	1.494	4.559	13.35	1.682
GTEX-SN8G-0006-SM-32PLD	GTEX	SN8G	6	SM	32PLD	Whole Blood	7.284	0.1267	2.246	0	3.098	75.25	10.79	10.24
GTEX-SN8G-0226-SM-4DM6B	GTEX	SN8G	226	SM	4DM6B	Adipose - Subcutaneous	30.43	10.23	17.68	1.753	3.838	9.388	16.37	1.183
GTEX-SN8G-2426-SM-EVR31	GTEX	SN8G	2426	SM	EVR31	Ovary	20.82	9.021	12.44	3.099	0.211	4.377	14.36	0.1387
GTEX-SN8G-2626-SM-EXUQT	GTEX	SN8G	2626	SM	EXUQT	Vagina	26.38	6.572	11.62	0.1619	0.3607	6.848	18.58	2.725
GTEX-SNMC-0006-SM-2XCFE	GTEX	SNMC	6	SM	2XCFE	Whole Blood	6.336	0.7485	7.975	0	0.5013	197	100.6	12.16
GTEX-SNMC-1326-SM-2XCFK	GTEX	SNMC	1326	SM	2XCFK	Adipose - Subcutaneous	21.8	9.184	16.47	0	0.5043	5.708	19.62	1.292
GTEX-SNOS-0006-SM-32PLH	GTEX	SNOS	6	SM	32PLH	Whole Blood	8.646	0.08169	3.857	0	5.46	34.56	86.41	3.464
GTEX-SNOS-1426-SM-32PLY	GTEX	SNOS	1426	SM	32PLY	Adipose - Subcutaneous	32	10.33	24.97	0.1264	1.869	14.29	22.2	0.7013
GTEX-SSA3-0005-SM-32QOT	GTEX	SSA3	5	SM	32QOT	Whole Blood	9.199	0.1505	2.875	0	0	80.42	36.39	23.26
GTEX-SSA3-0226-SM-32QPN	GTEX	SSA3	226	SM	32QPN	Adipose - Subcutaneous	19.38	11.07	21.51	0	2.062	22.96	22.92	1.934
GTEX-SUCS-0006-SM-4DM59	GTEX	SUCS	6	SM	4DM59	Whole Blood	3.928	0.0668	0.8992	0	3.719	40.86	60.96	3.091
GTEX-SUCS-1826-SM-32PM1	GTEX	SUCS	1826	SM	32PM1	Adipose - Subcutaneous	33.41	6.41	16.87	0	6.866	10.04	24.41	1.581
GTEX-T2IS-0226-SM-32QPH	GTEX	T2IS	226	SM	32QPH	Adipose - Subcutaneous	27.44	5.458	19.45	0	1.153	13.21	19.57	1.084
GTEX-T2IS-1926-SM-4DM74	GTEX	T2IS	1926	SM	4DM74	Vagina	30.31	7.545	15.44	0	0.03875	3.206	27.82	2.192
GTEX-T2IS-2026-SM-4DM6W	GTEX	T2IS	2026	SM	4DM6W	Ovary	29.86	9.582	14.29	0.9473	0.3483	1.08	19.33	0.3731
GTEX-T2IS-2226-SM-4DM65	GTEX	T2IS	2226	SM	4DM65	Uterus	53.7	9.88	18.92	0.4777	0	4.351	28.27	2.651
GTEX-T2YK-0005-SM-32QOV	GTEX	T2YK	5	SM	32QOV	Whole Blood	11.27	0.7765	3.165	0	0.2421	99.6	15.88	43.25
GTEX-T5JC-0006-SM-EZ6L9	GTEX	T5JC	6	SM	EZ6L9	Whole Blood	7.373	0.4793	1.238	0	0.01965	19.11	10.48	11.22
GTEX-T5JC-0526-SM-32PM7	GTEX	T5JC	526	SM	32PM7	Adipose - Subcutaneous	11.64	5.95	8.283	0	0.49	6.074	14.98	0.4606
GTEX-T5JW-0005-SM-3GADE	GTEX	T5JW	5	SM	3GADE	Whole Blood	10.78	0.1549	1.338	0	0.9509	17.55	69.43	8.127
GTEX-T5JW-0426-SM-4DM7M	GTEX	T5JW	426	SM	4DM7M	Ovary	42.13	12.3	12.83	0.5528	0.1909	0.9458	11.97	0.2573
GTEX-T5JW-1526-SM-4DM5E	GTEX	T5JW	1526	SM	4DM5E	Uterus	41.41	11.02	16.31	0.5136	0.09537	1.912	16.77	1.287
GTEX-T5JW-1726-SM-3GADN	GTEX	T5JW	1726	SM	3GADN	Adipose - Subcutaneous	26.75	3.392	14.53	0.1272	3.844	4.129	18.3	0.7664
GTEX-T6MN-0005-SM-32PLJ	GTEX	T6MN	5	SM	32PLJ	Whole Blood	12.19	0.3141	1.205	0	0	3.751	6.895	19.5
GTEX-T6MN-0226-SM-32PMD	GTEX	T6MN	226	SM	32PMD	Adipose - Subcutaneous	27.14	11.68	17.89	0.2804	2.089	4.448	17.91	1.393
GTEX-T6MO-0006-SM-32QOU	GTEX	T6MO	6	SM	32QOU	Whole Blood	2.544	0	1.151	0	4.557	73.82	46.11	2.926
GTEX-T6MO-1126-SM-4DM5D	GTEX	T6MO	1126	SM	4DM5D	Ovary	29.35	23.99	12.19	0	0.3432	4.292	15.88	0.2757
GTEX-T6MO-1226-SM-4DM5S	GTEX	T6MO	1226	SM	4DM5S	Vagina	23.55	3.572	9.749	0.1422	0.1109	3.852	14.22	0.6618
GTEX-T6MO-1526-SM-4DM57	GTEX	T6MO	1526	SM	4DM57	Uterus	37.05	27.1	19.38	0.2591	0.08662	5.173	17.08	1.972
GTEX-T6MO-1726-SM-33HB8	GTEX	T6MO	1726	SM	33HB8	Adipose - Subcutaneous	20.97	6.477	16.36	0.1082	0.6597	9.483	14.08	0.7164
GTEX-T8EM-0006-SM-3DB71	GTEX	T8EM	6	SM	3DB71	Whole Blood	24.34	0.398	5.898	0	0.8552	34.54	18.76	25.44
GTEX-T8EM-1126-SM-3DB7D	GTEX	T8EM	1126	SM	3DB7D	Adipose - Subcutaneous	29.73	11.89	21.3	0.5809	3.669	7.191	16.81	1.175
GTEX-TKQ1-0006-SM-33HBI	GTEX	TKQ1	6	SM	33HBI	Whole Blood	8.519	0.103	3.244	0.07741	10.19	142.3	68.28	13.44
GTEX-TKQ1-1126-SM-4GIAZ	GTEX	TKQ1	1126	SM	4GIAZ	Adipose - Subcutaneous	31.39	4.62	20.02	0	3.786	6.375	20.89	1.228
GTEX-TKQ2-0006-SM-33HBH	GTEX	TKQ2	6	SM	33HBH	Whole Blood	15.83	0.06158	2.503	0	0.5413	60.46	58.77	16.73
GTEX-TML8-0005-SM-32QPA	GTEX	TML8	5	SM	32QPA	Whole Blood	17.75	0.05335	1.531	0	0.02679	11.43	61.2	15.17
GTEX-TML8-0926-SM-4DXSJ	GTEX	TML8	926	SM	4DXSJ	Ovary	39.54	9.6	21.56	0.2559	6.343	2.736	15	0.5727
GTEX-TML8-1126-SM-4DXSS	GTEX	TML8	1126	SM	4DXSS	Vagina	25.31	3.755	11.8	0	0.4415	4.447	19.17	2.168
GTEX-TML8-2026-SM-32QOP	GTEX	TML8	2026	SM	32QOP	Adipose - Subcutaneous	30.75	8.153	15.27	0	1.026	18.54	24.8	2.444
GTEX-TMMY-0005-SM-33HBN	GTEX	TMMY	5	SM	33HBN	Whole Blood	11.93	0.7193	4.914	0.08315	0.09726	49.97	22.27	20.64
GTEX-TMMY-1726-SM-4DXTD	GTEX	TMMY	1726	SM	4DXTD	Ovary	28.84	7.795	15.35	0.6694	0.1193	1.622	11.85	0.09588
GTEX-TMMY-1926-SM-4DXUU	GTEX	TMMY	1926	SM	4DXUU	Vagina	32.12	11.87	14.67	0.2487	0.1247	3.989	12.98	1.002
GTEX-TMMY-2226-SM-4DXTN	GTEX	TMMY	2226	SM	4DXTN	Uterus	35.22	13.5	19.01	0.5463	0.0989	1.882	16.23	0.709
GTEX-TMZS-0006-SM-3DB8G	GTEX	TMZS	6	SM	3DB8G	Whole Blood	11.2	0.1761	2.302	0	0.1376	103.6	51.71	13.61
GTEX-TMZS-0226-SM-3DB9N	GTEX	TMZS	226	SM	3DB9N	Adipose - Subcutaneous	18.72	2.668	12.11	0	1.122	10.87	14.15	1.415
GTEX-TSE9-0005-SM-4DXUF	GTEX	TSE9	5	SM	4DXUF	Whole Blood	6.899	0.1844	0.9756	0	0.05556	5.188	17.01	7.758
GTEX-TSE9-0226-SM-3DB84	GTEX	TSE9	226	SM	3DB84	Adipose - Subcutaneous	34.78	8.923	13.26	0.09769	4.691	18.12	11.44	0.6734
GTEX-TSE9-2226-SM-4DXUR	GTEX	TSE9	2226	SM	4DXUR	Ovary	26.5	17.09	15.25	1.609	0.08962	0.2867	8.028	0.6961
GTEX-TSE9-2526-SM-4DXUS	GTEX	TSE9	2526	SM	4DXUS	Vagina	35.87	9.35	14.37	0	0.7995	8.832	11.79	2.651
GTEX-TSE9-2626-SM-4DXV2	GTEX	TSE9	2626	SM	4DXV2	Uterus	48.25	7.834	13.37	0.2195	0.06726	3.208	10.88	1.081
GTEX-U3ZG-0006-SM-47JWX	GTEX	U3ZG	6	SM	47JWX	Whole Blood	4.292	0.04794	1.291	0	0.008026	37.9	11.11	9.699
GTEX-U3ZH-0005-SM-3DB72	GTEX	U3ZH	5	SM	3DB72	Whole Blood	8.769	0.1435	1.841	0	0.1398	38.92	31.28	15.08
GTEX-U3ZM-1026-SM-EZ6LD	GTEX	U3ZM	1026	SM	EZ6LD	Adipose - Subcutaneous	14.26	8.849	12.44	0	0.4646	18.51	17.44	1.155
GTEX-U3ZN-0006-SM-3DB7Y	GTEX	U3ZN	6	SM	3DB7Y	Whole Blood	6.55	0.2268	1.425	0.1048	0.7885	69.04	38.8	10.06
GTEX-U3ZN-0726-SM-4DXT5	GTEX	U3ZN	726	SM	4DXT5	Uterus	43.98	6.214	17.89	0.788	0	3.633	19.59	1.58
GTEX-U3ZN-0926-SM-4DXTU	GTEX	U3ZN	926	SM	4DXTU	Vagina	22.66	2.687	9.277	0	0.2216	5.395	17.86	1.823
GTEX-U3ZN-1026-SM-4DXTC	GTEX	U3ZN	1026	SM	4DXTC	Ovary	37.73	16.75	16.15	0.6448	0.2514	7.17	15.31	1.339
GTEX-U3ZN-2626-SM-3DB7T	GTEX	U3ZN	2626	SM	3DB7T	Adipose - Subcutaneous	22.7	19.62	18.25	0.4832	1.445	12.84	17.17	1.064
GTEX-U412-0526-SM-3DB9I	GTEX	U412	526	SM	3DB9I	Adipose - Subcutaneous	18.88	3.698	10.86	0	0.7823	2.838	11.09	0.9305
GTEX-U4B1-0006-SM-3DB8E	GTEX	U4B1	6	SM	3DB8E	Whole Blood	12.42	0.09405	4.594	0.7538	10.24	102.3	72.8	12.74
GTEX-U4B1-1726-SM-3DB9F	GTEX	U4B1	1726	SM	3DB9F	Adipose - Subcutaneous	33.19	5.292	16.81	0.3205	1.227	10.13	18.94	0.7459
GTEX-U8T8-0005-SM-3DB8F	GTEX	U8T8	5	SM	3DB8F	Whole Blood	7.822	0.1377	1.146	0	0.2859	21.62	8.851	7.988
GTEX-U8XE-0005-SM-3DB8I	GTEX	U8XE	5	SM	3DB8I	Whole Blood	29.15	0.2129	4.738	0.1706	1.197	198.8	19.12	18.87
GTEX-U8XE-0426-SM-3DB91	GTEX	U8XE	426	SM	3DB91	Adipose - Subcutaneous	29.14	0.8513	10.2	0.1968	22.7	2.666	11.45	0.3876
GTEX-U8XE-1926-SM-3DB98	GTEX	U8XE	1926	SM	3DB98	Adipose - Visceral (Omentum)	23.55	1.29	9.812	0	7.846	5.467	15.18	0.4576
GTEX-UJHI-0006-SM-3DB8H	GTEX	UJHI	6	SM	3DB8H	Whole Blood	34.96	0.954	5.582	0	0.2033	60.26	56.85	36.23
GTEX-UJHI-1226-SM-4IHLR	GTEX	UJHI	1226	SM	4IHLR	Ovary	29.61	7.349	12.75	0.2546	0.4893	1.664	12.22	0.02279
GTEX-UJHI-1326-SM-4IHJO	GTEX	UJHI	1326	SM	4IHJO	Vagina	28.91	48.76	13.73	0	0.1587	4.586	17.27	0.9972
GTEX-UJHI-1626-SM-3DB9A	GTEX	UJHI	1626	SM	3DB9A	Adipose - Subcutaneous	32.89	10.52	18.04	0	2.231	13.69	17.97	1.856
GTEX-UJMC-0005-SM-3GACU	GTEX	UJMC	5	SM	3GACU	Whole Blood	8.15	0.1245	2.388	0	0.3096	69.23	51.19	8.208
GTEX-UPJH-0006-SM-3GACW	GTEX	UPJH	6	SM	3GACW	Whole Blood	19.08	0.377	3.99	0	0.08415	135.3	19.81	34.4
GTEX-UPK5-0006-SM-3GAD8	GTEX	UPK5	6	SM	3GAD8	Whole Blood	10.2	0.1749	4.562	0	0.0183	57.71	11.03	27.83
[truncated: 438 more rows]
